# Supplementary material for: Synthesis of a peripherally conjugated 5-6-7 nanographene
Source: Chem Sci. 2015 Sep 29;7(1):286–94. doi: 10.1039/c5sc03280f (PMC5952525; doi:10.1039/c5sc03280f)
Supplement: Supplementary file 1 [file SC-007-C5SC03280F-s001.zip]

Archive with 18 entries (18 files):
- 9b_2+_out.pdb
- 1_0_out.pdb
- 1_1+_out.pdb
- 1_2+_out.pdb
- 5_0_out.pdb
- 5_1+_out.pdb
- 5_2+_out.pdb
- 5a_0_temp.pdb
- 5a_1+_temp.pdb
- 5a_2+_temp.pdb
- 5b_0_out.pdb
- 5b_1+_out.pdb
- 5b_2+_out.pdb
- 9_0_out.pdb
- 9_1+_out.pdb
- 9_2+_out.pdb
- 9b_0_temp.pdb
- 9b_1+_out.pdb
