# Supplementary material for: Synthesis of a peripherally conjugated 5-6-7 nanographene
Source: Chem Sci. 2015 Sep 29;7(1):286–94. doi: 10.1039/c5sc03280f (PMC5952525; doi:10.1039/c5sc03280f)
Supplement: Supplementary file 1 [file SC-007-C5SC03280F-s001.zip › 9b_2+_out.pdb]

COMPND    9b_2+
AUTHOR    Marcin Stepien
HETATM    1  C           1       1.293  -0.341  -0.129
HETATM    2  C           2       1.093  -1.730  -0.064
HETATM    3  C           3      -0.234  -2.254  -0.017
HETATM    4  C           4      -1.327  -1.340  -0.104
HETATM    5  C           5      -1.076   0.041  -0.177
HETATM    6  C           6       0.218   0.525  -0.154
HETATM    7  N           7       2.546   0.234  -0.074
HETATM    8  N           8       2.293  -2.481  -0.071
HETATM    9  C           9       3.598  -1.879  -0.035
HETATM   10  C          10       4.548  -2.900  -0.228
HETATM   11  C          11       3.829  -4.121  -0.336
HETATM   12  C          12       2.791   1.627  -0.025
HETATM   13  C          13       4.179   1.767   0.289
HETATM   14  C          14       4.734   0.484   0.392
HETATM   15  C          15       3.696  -0.475   0.101
HETATM   16  N          16      -2.085   0.983  -0.173
HETATM   17  N          17      -2.703  -1.673  -0.139
HETATM   18  C          18      -1.879   2.380  -0.128
HETATM   19  C          19      -3.162   2.959   0.130
HETATM   20  C          20      -4.101   1.920   0.193
HETATM   21  C          21      -3.407   0.677  -0.051
HETATM   22  C          22      -3.752  -0.689  -0.168
HETATM   23  C          23      -4.972  -1.364  -0.365
HETATM   24  C          24      -4.675  -2.752  -0.401
HETATM   25  C          25      -3.296  -2.893  -0.260
HETATM   26  N          26       0.439   1.884  -0.197
HETATM   27  C          27       5.981  -2.708  -0.570
HETATM   28  C          28       4.311  -5.484  -0.631
HETATM   29  C          29       1.697   2.474  -0.216
HETATM   30  C          30       4.856   3.018   0.712
HETATM   31  C          31       6.051   0.187   0.997
HETATM   32  C          32      -0.568   2.836  -0.273
HETATM   33  C          33      -3.402   4.358   0.556
HETATM   34  C          34      -5.475   2.066   0.722
HETATM   35  C          35      -6.262  -0.753  -0.777
HETATM   36  C          36      -5.558  -3.906  -0.660
HETATM   37  C          37       2.472  -3.820  -0.232
HETATM   38  C          38       1.473   3.883  -0.453
HETATM   39  C          39       0.096   4.104  -0.494
HETATM   40  C          40       2.505   4.864  -0.866
HETATM   41  C          41      -0.566   5.337  -0.974
HETATM   42  C          42      -5.160  -4.879  -1.594
HETATM   43  C          43      -5.949  -5.997  -1.851
HETATM   44  C          44      -7.154  -6.149  -1.165
HETATM   45  C          45      -7.573  -5.205  -0.229
HETATM   46  C          46      -6.773  -4.092   0.020
HETATM   47  C          47      -7.411  -0.786   0.024
HETATM   48  C          48      -8.625  -0.289  -0.445
HETATM   49  C          49      -8.690   0.243  -1.732
HETATM   50  C          50      -7.562   0.295  -2.549
HETATM   51  C          51      -6.354  -0.202  -2.065
HETATM   52  C          52      -5.773   1.517   1.981
HETATM   53  C          53      -7.008   1.737   2.582
HETATM   54  C          54      -7.961   2.503   1.911
HETATM   55  C          55      -7.698   3.043   0.653
HETATM   56  C          56      -6.453   2.827   0.067
HETATM   57  C          57      -2.883   4.780   1.791
HETATM   58  C          58      -3.156   6.053   2.284
HETATM   59  C          59      -3.949   6.916   1.527
HETATM   60  C          60      -4.464   6.526   0.292
HETATM   61  C          61      -4.192   5.246  -0.186
HETATM   62  C          62      -0.464   6.560  -0.296
HETATM   63  C          63      -1.020   7.719  -0.833
HETATM   64  C          64      -1.672   7.654  -2.064
HETATM   65  C          65      -1.790   6.450  -2.757
HETATM   66  C          66      -1.242   5.296  -2.205
HETATM   67  C          67       2.810   5.996  -0.100
HETATM   68  C          68       3.709   6.951  -0.568
HETATM   69  C          69       4.299   6.775  -1.819
HETATM   70  C          70       4.016   5.654  -2.600
HETATM   71  C          71       3.125   4.700  -2.116
HETATM   72  C          72       5.853   3.623  -0.064
HETATM   73  C          73       6.535   4.745   0.403
HETATM   74  C          74       6.221   5.256   1.661
HETATM   75  C          75       5.232   4.674   2.452
HETATM   76  C          76       4.551   3.558   1.970
HETATM   77  C          77       6.085  -0.464   2.242
HETATM   78  C          78       7.286  -0.650   2.919
HETATM   79  C          79       8.468  -0.191   2.338
HETATM   80  C          80       8.465   0.444   1.097
HETATM   81  C          81       7.254   0.636   0.435
HETATM   82  C          82       6.297  -2.186  -1.835
HETATM   83  C          83       7.621  -2.066  -2.253
HETATM   84  C          84       8.640  -2.470  -1.392
HETATM   85  C          85       8.356  -2.981  -0.126
HETATM   86  C          86       7.027  -3.098   0.276
HETATM   87  C          87       3.612  -6.273  -1.564
HETATM   88  C          88       4.016  -7.572  -1.858
HETATM   89  C          89       5.135  -8.097  -1.211
HETATM   90  C          90       5.844  -7.344  -0.277
HETATM   91  C          91       5.428  -6.046   0.008
HETATM   92  H          92      -4.231  -4.754  -2.142
HETATM   93  H          93      -5.637  -6.737  -2.580
HETATM   94 Cl          94      -8.157  -7.555  -1.484
HETATM   95  H          95      -8.507  -5.341   0.304
HETATM   96  H          96      -7.091  -3.378   0.769
HETATM   97  H          97      -7.357  -1.178   1.034
HETATM   98  H          98      -9.508  -0.313   0.183
HETATM   99 Cl          99     -10.220   0.864  -2.332
HETATM  100  H         100      -7.629   0.708  -3.549
HETATM  101  H         101      -5.478  -0.182  -2.706
HETATM  102  H         102      -5.024   0.934   2.507
HETATM  103  H         103      -7.226   1.327   3.562
HETATM  104 Cl         104      -9.523   2.786   2.661
HETATM  105  H         105      -8.454   3.625   0.139
HETATM  106  H         106      -6.252   3.239  -0.914
HETATM  107  H         107      -2.280   4.100   2.385
HETATM  108  H         108      -2.766   6.368   3.245
HETATM  109 Cl         109      -4.299   8.523   2.140
HETATM  110  H         110      -5.071   7.212  -0.288
HETATM  111  H         111      -4.583   4.948  -1.152
HETATM  112  H         112       0.031   6.609   0.666
HETATM  113  H         113      -0.947   8.660  -0.301
HETATM  114 Cl         114      -2.364   9.113  -2.750
HETATM  115  H         115      -2.294   6.417  -3.716
HETATM  116  H         116      -1.317   4.361  -2.752
HETATM  117  H         117       2.361   6.128   0.878
HETATM  118  H         118       3.947   7.823   0.030
HETATM  119 Cl         119       5.420   7.982  -2.422
HETATM  120  H         120       4.479   5.533  -3.572
HETATM  121  H         121       2.890   3.837  -2.730
HETATM  122  H         122       6.089   3.230  -1.047
HETATM  123  H         123       7.301   5.215  -0.203
HETATM  124 Cl         124       7.085   6.661   2.262
HETATM  125  H         125       5.003   5.079   3.431
HETATM  126  H         126       3.792   3.091   2.590
HETATM  127  H         127       5.161  -0.806   2.699
HETATM  128  H         128       7.305  -1.138   3.886
HETATM  129 Cl         129       9.989  -0.422   3.184
HETATM  130  H         130       9.393   0.785   0.654
HETATM  131  H         131       7.253   1.122  -0.533
HETATM  132  H         132       5.500  -1.892  -2.511
HETATM  133  H         133       7.856  -1.674  -3.235
HETATM  134 Cl         134      10.313  -2.327  -1.909
HETATM  135  H         135       9.159  -3.280   0.537
HETATM  136  H         136       6.809  -3.473   1.270
HETATM  137  H         137       2.752  -5.863  -2.083
HETATM  138  H         138       3.475  -8.166  -2.585
HETATM  139 Cl         139       5.654  -9.734  -1.577
HETATM  140  H         140       6.705  -7.768   0.227
HETATM  141  H         141       5.970  -5.480   0.754
HETATM  142  C         142      -0.474  -3.703   0.182
HETATM  143  C         143      -0.649  -4.725  -0.824
HETATM  144  C         144      -0.873  -5.945  -0.127
HETATM  145  N         145      -0.829  -5.672   1.234
HETATM  146  C         146      -0.594  -4.331   1.405
HETATM  147  C         147      -0.643  -4.721  -2.233
HETATM  148  C         148      -0.858  -5.918  -2.903
HETATM  149  C         149      -1.080  -7.119  -2.195
HETATM  150  C         150      -1.092  -7.152  -0.807
HETATM  151  H         151      -0.858  -5.933  -3.988
HETATM  152  H         152      -1.245  -8.038  -2.748
HETATM  153  H         153      -1.265  -8.083  -0.278
HETATM  154  C         154      -1.063  -6.618   2.332
HETATM  155  H         155      -0.219  -6.558   3.026
HETATM  156  H         156      -1.043  -7.620   1.899
HETATM  157  C         157      -2.366  -6.374   3.072
HETATM  158  C         158      -2.367  -6.270   4.466
HETATM  159  C         159      -3.563  -6.080   5.163
HETATM  160  C         160      -4.768  -5.985   4.468
HETATM  161  C         161      -4.774  -6.082   3.073
HETATM  162  C         162      -3.581  -6.279   2.379
HETATM  163  H         163      -1.429  -6.342   5.011
HETATM  164  H         164      -3.550  -6.005   6.246
HETATM  165  H         165      -5.699  -5.837   5.008
HETATM  166  H         166      -5.709  -6.011   2.525
HETATM  167  H         167      -3.596  -6.359   1.296
HETATM  168  H         168      -2.727  -3.801  -0.273
HETATM  169  H         169       1.642  -4.497  -0.294
HETATM  170  H         170      -0.537  -3.908   2.398
HETATM  171  H         171      -0.476  -3.800  -2.783
CONECT    1    2    6    7
CONECT    2    1    3    8
CONECT    3    2    4  142
CONECT    4    3    5   17
CONECT    5    4    6   16
CONECT    6    1    5   26
CONECT    7    1   12   15
CONECT    8    2    9   37
CONECT    9    8   10   15
CONECT   10    9   11   27
CONECT   11   10   28   37
CONECT   12    7   13   29
CONECT   13   12   14   30
CONECT   14   13   15   31
CONECT   15    7    9   14
CONECT   16    5   18   21
CONECT   17    4   22   25
CONECT   18   16   19   32
CONECT   19   18   20   33
CONECT   20   19   21   34
CONECT   21   16   20   22
CONECT   22   17   21   23
CONECT   23   22   24   35
CONECT   24   23   25   36
CONECT   25   17   24  168
CONECT   26    6   29   32
CONECT   27   10   82   86
CONECT   28   11   87   91
CONECT   29   12   26   38
CONECT   30   13   72   76
CONECT   31   14   77   81
CONECT   32   18   26   39
CONECT   33   19   57   61
CONECT   34   20   52   56
CONECT   35   23   47   51
CONECT   36   24   42   46
CONECT   37    8   11  169
CONECT   38   29   39   40
CONECT   39   32   38   41
CONECT   40   38   67   71
CONECT   41   39   62   66
CONECT   42   36   43   92
CONECT   43   42   44   93
CONECT   44   43   45   94
CONECT   45   44   46   95
CONECT   46   36   45   96
CONECT   47   35   48   97
CONECT   48   47   49   98
CONECT   49   48   50   99
CONECT   50   49   51  100
CONECT   51   35   50  101
CONECT   52   34   53  102
CONECT   53   52   54  103
CONECT   54   53   55  104
CONECT   55   54   56  105
CONECT   56   34   55  106
CONECT   57   33   58  107
CONECT   58   57   59  108
CONECT   59   58   60  109
CONECT   60   59   61  110
CONECT   61   33   60  111
CONECT   62   41   63  112
CONECT   63   62   64  113
CONECT   64   63   65  114
CONECT   65   64   66  115
CONECT   66   41   65  116
CONECT   67   40   68  117
CONECT   68   67   69  118
CONECT   69   68   70  119
CONECT   70   69   71  120
CONECT   71   40   70  121
CONECT   72   30   73  122
CONECT   73   72   74  123
CONECT   74   73   75  124
CONECT   75   74   76  125
CONECT   76   30   75  126
CONECT   77   31   78  127
CONECT   78   77   79  128
CONECT   79   78   80  129
CONECT   80   79   81  130
CONECT   81   31   80  131
CONECT   82   27   83  132
CONECT   83   82   84  133
CONECT   84   83   85  134
CONECT   85   84   86  135
CONECT   86   27   85  136
CONECT   87   28   88  137
CONECT   88   87   89  138
CONECT   89   88   90  139
CONECT   90   89   91  140
CONECT   91   28   90  141
CONECT   92   42
CONECT   93   43
CONECT   94   44
CONECT   95   45
CONECT   96   46
CONECT   97   47
CONECT   98   48
CONECT   99   49
CONECT  100   50
CONECT  101   51
CONECT  102   52
CONECT  103   53
CONECT  104   54
CONECT  105   55
CONECT  106   56
CONECT  107   57
CONECT  108   58
CONECT  109   59
CONECT  110   60
CONECT  111   61
CONECT  112   62
CONECT  113   63
CONECT  114   64
CONECT  115   65
CONECT  116   66
CONECT  117   67
CONECT  118   68
CONECT  119   69
CONECT  120   70
CONECT  121   71
CONECT  122   72
CONECT  123   73
CONECT  124   74
CONECT  125   75
CONECT  126   76
CONECT  127   77
CONECT  128   78
CONECT  129   79
CONECT  130   80
CONECT  131   81
CONECT  132   82
CONECT  133   83
CONECT  134   84
CONECT  135   85
CONECT  136   86
CONECT  137   87
CONECT  138   88
CONECT  139   89
CONECT  140   90
CONECT  141   91
CONECT  142    3  143  146
CONECT  143  142  144  147
CONECT  144  143  145  150
CONECT  145  144  146  154
CONECT  146  142  145  170
CONECT  147  143  148  171
CONECT  148  147  149  151
CONECT  149  148  150  152
CONECT  150  144  149  153
CONECT  151  148
CONECT  152  149
CONECT  153  150
CONECT  154  145  155  156  157
CONECT  155  154
CONECT  156  154
CONECT  157  154  158  162
CONECT  158  157  159  163
CONECT  159  158  160  164
CONECT  160  159  161  165
CONECT  161  160  162  166
CONECT  162  157  161  167
CONECT  163  158
CONECT  164  159
CONECT  165  160
CONECT  166  161
CONECT  167  162
CONECT  168   25
CONECT  169   37
CONECT  170  146
CONECT  171  147
END
