# Supplementary material for: Synthesis of a peripherally conjugated 5-6-7 nanographene
Source: Chem Sci. 2015 Sep 29;7(1):286–94. doi: 10.1039/c5sc03280f (PMC5952525; doi:10.1039/c5sc03280f)
Supplement: Supplementary file 1 [file SC-007-C5SC03280F-s001.zip › 1_0_out.pdb]

COMPND    1_0
AUTHOR    Marcin Stepien
HETATM    1  C           1      -1.333   0.349  -0.277
HETATM    2  C           2      -0.969  -0.980  -0.277
HETATM    3  C           3       0.364  -1.329  -0.277
HETATM    4  C           4       1.333  -0.349  -0.277
HETATM    5  C           5       0.969   0.980  -0.277
HETATM    6  C           6      -0.364   1.329  -0.277
HETATM    7  N           7       0.724  -2.640  -0.140
HETATM    8  N           8      -1.925  -1.947  -0.140
HETATM    9  N           9      -2.648   0.694  -0.141
HETATM   10  N          10      -0.724   2.640  -0.140
HETATM   11  N          11       1.925   1.947  -0.140
HETATM   12  N          12       2.648  -0.694  -0.141
HETATM   13  C          13       3.084  -2.013  -0.009
HETATM   14  C          14       4.461  -1.907   0.176
HETATM   15  C          15       4.823  -0.524   0.176
HETATM   16  C          16       3.675   0.243  -0.009
HETATM   17  C          17       3.286   1.664  -0.008
HETATM   18  C          18       3.882   2.910   0.177
HETATM   19  C          19       2.866   3.915   0.178
HETATM   20  C          20       1.627   3.304  -0.008
HETATM   21  C          21       0.201   3.678  -0.008
HETATM   22  C          22      -0.579   4.817   0.177
HETATM   23  C          23      -1.958   4.439   0.177
HETATM   24  C          24      -2.048   3.061  -0.009
HETATM   25  C          25      -3.084   2.013  -0.009
HETATM   26  C          26      -4.461   1.907   0.176
HETATM   27  C          27      -4.823   0.524   0.176
HETATM   28  C          28      -3.675  -0.243  -0.009
HETATM   29  C          29      -3.286  -1.664  -0.008
HETATM   30  C          30      -3.882  -2.910   0.177
HETATM   31  C          31      -2.866  -3.915   0.178
HETATM   32  C          32      -1.627  -3.304  -0.008
HETATM   33  C          33      -0.201  -3.678  -0.008
HETATM   34  C          34       0.579  -4.817   0.177
HETATM   35  C          35       1.958  -4.439   0.177
HETATM   36  C          36       2.048  -3.061  -0.009
HETATM   37  H          37       5.143  -2.734   0.313
HETATM   38  H          38       5.823  -0.138   0.313
HETATM   39  H          39       4.940   3.087   0.314
HETATM   40  H          40       3.031   4.974   0.315
HETATM   41  H          41      -0.204   5.821   0.314
HETATM   42  H          42      -2.792   5.112   0.313
HETATM   43  H          43      -5.143   2.734   0.313
HETATM   44  H          44      -5.823   0.138   0.313
HETATM   45  H          45      -4.940  -3.087   0.314
HETATM   46  H          46      -3.031  -4.974   0.315
HETATM   47  H          47       0.204  -5.821   0.314
HETATM   48  H          48       2.792  -5.112   0.313
CONECT    1    2    6    9
CONECT    2    1    3    8
CONECT    3    2    4    7
CONECT    4    3    5   12
CONECT    5    4    6   11
CONECT    6    1    5   10
CONECT    7    3   33   36
CONECT    8    2   29   32
CONECT    9    1   25   28
CONECT   10    6   21   24
CONECT   11    5   17   20
CONECT   12    4   13   16
CONECT   13   12   14   36
CONECT   14   13   15   37
CONECT   15   14   16   38
CONECT   16   12   15   17
CONECT   17   11   16   18
CONECT   18   17   19   39
CONECT   19   18   20   40
CONECT   20   11   19   21
CONECT   21   10   20   22
CONECT   22   21   23   41
CONECT   23   22   24   42
CONECT   24   10   23   25
CONECT   25    9   24   26
CONECT   26   25   27   43
CONECT   27   26   28   44
CONECT   28    9   27   29
CONECT   29    8   28   30
CONECT   30   29   31   45
CONECT   31   30   32   46
CONECT   32    8   31   33
CONECT   33    7   32   34
CONECT   34   33   35   47
CONECT   35   34   36   48
CONECT   36    7   13   35
CONECT   37   14
CONECT   38   15
CONECT   39   18
CONECT   40   19
CONECT   41   22
CONECT   42   23
CONECT   43   26
CONECT   44   27
CONECT   45   30
CONECT   46   31
CONECT   47   34
CONECT   48   35
END
