# Supplementary material for: Synthesis of a peripherally conjugated 5-6-7 nanographene
Source: Chem Sci. 2015 Sep 29;7(1):286–94. doi: 10.1039/c5sc03280f (PMC5952525; doi:10.1039/c5sc03280f)
Supplement: Supplementary file 1 [file SC-007-C5SC03280F-s001.zip › 1_1+_out.pdb]

COMPND    1_1+
AUTHOR    Marcin Stepien
HETATM    1  C           1       0.694  -1.192  -0.473
HETATM    2  C           2       1.379   0.004  -0.474
HETATM    3  C           3       0.686   1.197  -0.473
HETATM    4  C           4      -0.694   1.192  -0.473
HETATM    5  C           5      -1.379  -0.004  -0.474
HETATM    6  C           6      -0.686  -1.197  -0.473
HETATM    7  N           7       1.356   2.367  -0.244
HETATM    8  N           8       2.728   0.009  -0.245
HETATM    9  N           9       1.372  -2.358  -0.244
HETATM   10  N          10      -1.356  -2.367  -0.244
HETATM   11  N          11      -2.728  -0.009  -0.245
HETATM   12  N          12      -1.372   2.358  -0.244
HETATM   13  C          13      -0.738   3.578  -0.015
HETATM   14  C          14      -1.781   4.465   0.306
HETATM   15  C          15      -3.001   3.756   0.306
HETATM   16  C          16      -2.746   2.410  -0.015
HETATM   17  C          17      -3.468   1.150  -0.015
HETATM   18  C          18      -4.758   0.690   0.305
HETATM   19  C          19      -4.753  -0.721   0.305
HETATM   20  C          20      -3.460  -1.173  -0.015
HETATM   21  C          21      -2.730  -2.428  -0.015
HETATM   22  C          22      -2.976  -3.775   0.305
HETATM   23  C          23      -1.752  -4.477   0.305
HETATM   24  C          24      -0.714  -3.583  -0.015
HETATM   25  C          25       0.738  -3.578  -0.015
HETATM   26  C          26       1.781  -4.465   0.306
HETATM   27  C          27       3.001  -3.756   0.306
HETATM   28  C          28       2.746  -2.410  -0.015
HETATM   29  C          29       3.468  -1.150  -0.015
HETATM   30  C          30       4.758  -0.690   0.305
HETATM   31  C          31       4.753   0.721   0.305
HETATM   32  C          32       3.460   1.173  -0.015
HETATM   33  C          33       2.730   2.428  -0.015
HETATM   34  C          34       2.976   3.775   0.305
HETATM   35  C          35       1.752   4.477   0.305
HETATM   36  C          36       0.714   3.583  -0.015
HETATM   37  H          37      -1.661   5.513   0.537
HETATM   38  H          38      -3.972   4.169   0.537
HETATM   39  H          39      -5.606   1.318   0.536
HETATM   40  H          40      -5.597  -1.355   0.536
HETATM   41  H          41      -3.944  -4.196   0.535
HETATM   42  H          42      -1.625  -5.525   0.535
HETATM   43  H          43       1.661  -5.513   0.537
HETATM   44  H          44       3.972  -4.169   0.537
HETATM   45  H          45       5.606  -1.318   0.536
HETATM   46  H          46       5.597   1.355   0.536
HETATM   47  H          47       3.944   4.196   0.535
HETATM   48  H          48       1.625   5.525   0.535
CONECT    1    2    6    9
CONECT    2    1    3    8
CONECT    3    2    4    7
CONECT    4    3    5   12
CONECT    5    4    6   11
CONECT    6    1    5   10
CONECT    7    3   33   36
CONECT    8    2   29   32
CONECT    9    1   25   28
CONECT   10    6   21   24
CONECT   11    5   17   20
CONECT   12    4   13   16
CONECT   13   12   14   36
CONECT   14   13   15   37
CONECT   15   14   16   38
CONECT   16   12   15   17
CONECT   17   11   16   18
CONECT   18   17   19   39
CONECT   19   18   20   40
CONECT   20   11   19   21
CONECT   21   10   20   22
CONECT   22   21   23   41
CONECT   23   22   24   42
CONECT   24   10   23   25
CONECT   25    9   24   26
CONECT   26   25   27   43
CONECT   27   26   28   44
CONECT   28    9   27   29
CONECT   29    8   28   30
CONECT   30   29   31   45
CONECT   31   30   32   46
CONECT   32    8   31   33
CONECT   33    7   32   34
CONECT   34   33   35   47
CONECT   35   34   36   48
CONECT   36    7   13   35
CONECT   37   14
CONECT   38   15
CONECT   39   18
CONECT   40   19
CONECT   41   22
CONECT   42   23
CONECT   43   26
CONECT   44   27
CONECT   45   30
CONECT   46   31
CONECT   47   34
CONECT   48   35
END
