# Supplementary material for: Synthesis of a peripherally conjugated 5-6-7 nanographene
Source: Chem Sci. 2015 Sep 29;7(1):286–94. doi: 10.1039/c5sc03280f (PMC5952525; doi:10.1039/c5sc03280f)
Supplement: Supplementary file 1 [file SC-007-C5SC03280F-s001.zip › 1_2+_out.pdb]

COMPND    1_2+
AUTHOR    Marcin Stepien
HETATM    1  C           1      -1.269   0.544  -0.612
HETATM    2  C           2      -1.105  -0.827  -0.611
HETATM    3  C           3       0.163  -1.371  -0.611
HETATM    4  C           4       1.269  -0.544  -0.612
HETATM    5  C           5       1.105   0.827  -0.611
HETATM    6  C           6      -0.163   1.371  -0.611
HETATM    7  N           7       0.322  -2.701  -0.319
HETATM    8  N           8      -2.179  -1.629  -0.322
HETATM    9  N           9      -2.501   1.072  -0.323
HETATM   10  N          10      -0.322   2.701  -0.319
HETATM   11  N          11       2.179   1.629  -0.322
HETATM   12  N          12       2.501  -1.072  -0.323
HETATM   13  C          13       2.700  -2.416  -0.021
HETATM   14  C          14       4.057  -2.499   0.394
HETATM   15  C          15       4.607  -1.218   0.392
HETATM   16  C          16       3.614  -0.290  -0.024
HETATM   17  C          17       3.445   1.130  -0.024
HETATM   18  C          18       4.194   2.264   0.392
HETATM   19  C          19       3.358   3.380   0.396
HETATM   20  C          20       2.057   2.982  -0.018
HETATM   21  C          21       0.743   3.545  -0.015
HETATM   22  C          22       0.135   4.759   0.406
HETATM   23  C          23      -1.250   4.594   0.405
HETATM   24  C          24      -1.555   3.272  -0.017
HETATM   25  C          25      -2.700   2.416  -0.021
HETATM   26  C          26      -4.057   2.499   0.394
HETATM   27  C          27      -4.607   1.218   0.392
HETATM   28  C          28      -3.614   0.290  -0.024
HETATM   29  C          29      -3.445  -1.130  -0.024
HETATM   30  C          30      -4.194  -2.264   0.392
HETATM   31  C          31      -3.358  -3.380   0.396
HETATM   32  C          32      -2.057  -2.982  -0.018
HETATM   33  C          33      -0.743  -3.545  -0.015
HETATM   34  C          34      -0.135  -4.759   0.406
HETATM   35  C          35       1.250  -4.594   0.405
HETATM   36  C          36       1.555  -3.272  -0.017
HETATM   37  H          37       4.561  -3.408   0.687
HETATM   38  H          38       5.615  -0.960   0.684
HETATM   39  H          39       5.234   2.249   0.681
HETATM   40  H          40       3.635   4.382   0.689
HETATM   41  H          41       0.670   5.649   0.703
HETATM   42  H          42      -1.979   5.334   0.701
HETATM   43  H          43      -4.561   3.408   0.687
HETATM   44  H          44      -5.615   0.960   0.684
HETATM   45  H          45      -5.234  -2.249   0.681
HETATM   46  H          46      -3.635  -4.382   0.689
HETATM   47  H          47      -0.670  -5.649   0.703
HETATM   48  H          48       1.979  -5.334   0.701
CONECT    1    2    6    9
CONECT    2    1    3    8
CONECT    3    2    4    7
CONECT    4    3    5   12
CONECT    5    4    6   11
CONECT    6    1    5   10
CONECT    7    3   33   36
CONECT    8    2   29   32
CONECT    9    1   25   28
CONECT   10    6   21   24
CONECT   11    5   17   20
CONECT   12    4   13   16
CONECT   13   12   14   36
CONECT   14   13   15   37
CONECT   15   14   16   38
CONECT   16   12   15   17
CONECT   17   11   16   18
CONECT   18   17   19   39
CONECT   19   18   20   40
CONECT   20   11   19   21
CONECT   21   10   20   22
CONECT   22   21   23   41
CONECT   23   22   24   42
CONECT   24   10   23   25
CONECT   25    9   24   26
CONECT   26   25   27   43
CONECT   27   26   28   44
CONECT   28    9   27   29
CONECT   29    8   28   30
CONECT   30   29   31   45
CONECT   31   30   32   46
CONECT   32    8   31   33
CONECT   33    7   32   34
CONECT   34   33   35   47
CONECT   35   34   36   48
CONECT   36    7   13   35
CONECT   37   14
CONECT   38   15
CONECT   39   18
CONECT   40   19
CONECT   41   22
CONECT   42   23
CONECT   43   26
CONECT   44   27
CONECT   45   30
CONECT   46   31
CONECT   47   34
CONECT   48   35
END
