# Supplementary material for: Synthesis of a peripherally conjugated 5-6-7 nanographene
Source: Chem Sci. 2015 Sep 29;7(1):286–94. doi: 10.1039/c5sc03280f (PMC5952525; doi:10.1039/c5sc03280f)
Supplement: Supplementary file 1 [file SC-007-C5SC03280F-s001.zip › 5_2+_out.pdb]

COMPND    5_2+
AUTHOR    Marcin Stepien
HETATM    1  C           1      -1.528  -0.941   0.000
HETATM    2  C           2      -0.204  -1.344   0.000
HETATM    3  C           3       0.859  -0.415   0.000
HETATM    4  C           4       0.552   0.977   0.000
HETATM    5  C           5      -0.800   1.337   0.000
HETATM    6  C           6      -1.822   0.392   0.000
HETATM    7  N           7      -2.551  -1.852   0.000
HETATM    8  N           8       0.006  -2.703   0.000
HETATM    9  C           9      -1.022  -3.670   0.000
HETATM   10  C          10      -0.369  -4.924   0.000
HETATM   11  C          11       1.004  -4.711   0.000
HETATM   12  C          12      -3.900  -1.507   0.000
HETATM   13  C          13      -4.598  -2.750   0.000
HETATM   14  C          14      -3.671  -3.783   0.000
HETATM   15  C          15      -2.361  -3.218   0.000
HETATM   16  N          16      -1.226   2.645   0.000
HETATM   17  N          17       1.485   2.050   0.000
HETATM   18  C          18      -2.558   3.078   0.000
HETATM   19  C          19      -2.490   4.491   0.000
HETATM   20  C          20      -1.149   4.873   0.000
HETATM   21  C          21      -0.355   3.698   0.000
HETATM   22  C          22       1.025   3.387   0.000
HETATM   23  C          23       2.139   4.232   0.000
HETATM   24  C          24       3.270   3.433   0.000
HETATM   25  C          25       2.895   2.075   0.000
HETATM   26  N          26      -3.140   0.776   0.000
HETATM   27  C          27      -4.212  -0.130   0.000
HETATM   28  C          28      -3.568   2.083   0.000
HETATM   29  C          29       1.244  -3.311   0.000
HETATM   30  C          30      -5.379   0.680   0.000
HETATM   31  C          31      -4.992   2.015   0.000
HETATM   32  C          32       2.154  -1.006   0.000
HETATM   33  C          33       3.421  -0.404   0.000
HETATM   34  C          34       4.379  -1.461   0.000
HETATM   35  N          35       3.686  -2.665   0.000
HETATM   36  C          36       2.343  -2.419   0.000
HETATM   37  C          37       3.816   0.963   0.000
HETATM   38  C          38       5.212   1.188   0.000
HETATM   39  C          39       6.129   0.138   0.000
HETATM   40  C          40       5.740  -1.211   0.000
HETATM   41  H          41       5.601   2.197   0.000
HETATM   42  H          42       7.188   0.375   0.000
HETATM   43  H          43       6.474  -2.009   0.000
HETATM   44  H          44      -0.870  -5.881   0.000
HETATM   45  H          45       1.767  -5.475   0.000
HETATM   46  H          46      -5.673  -2.856   0.000
HETATM   47  H          47      -3.889  -4.841   0.000
HETATM   48  H          48      -3.342   5.154   0.000
HETATM   49  H          49      -0.774   5.885   0.000
HETATM   50  H          50       2.102   5.311   0.000
HETATM   51  H          51       4.287   3.791   0.000
HETATM   52  H          52      -6.392   0.307   0.000
HETATM   53  H          53      -5.654   2.869   0.000
HETATM   54  H          54       4.117  -3.578  -0.001
CONECT    1    2    6    7
CONECT    2    1    3    8
CONECT    3    2    4   32
CONECT    4    3    5   17
CONECT    5    4    6   16
CONECT    6    1    5   26
CONECT    7    1   12   15
CONECT    8    2    9   29
CONECT    9    8   10   15
CONECT   10    9   11   44
CONECT   11   10   29   45
CONECT   12    7   13   27
CONECT   13   12   14   46
CONECT   14   13   15   47
CONECT   15    7    9   14
CONECT   16    5   18   21
CONECT   17    4   22   25
CONECT   18   16   19   28
CONECT   19   18   20   48
CONECT   20   19   21   49
CONECT   21   16   20   22
CONECT   22   17   21   23
CONECT   23   22   24   50
CONECT   24   23   25   51
CONECT   25   17   24   37
CONECT   26    6   27   28
CONECT   27   12   26   30
CONECT   28   18   26   31
CONECT   29    8   11   36
CONECT   30   27   31   52
CONECT   31   28   30   53
CONECT   32    3   33   36
CONECT   33   32   34   37
CONECT   34   33   35   40
CONECT   35   34   36   54
CONECT   36   29   32   35
CONECT   37   25   33   38
CONECT   38   37   39   41
CONECT   39   38   40   42
CONECT   40   34   39   43
CONECT   41   38
CONECT   42   39
CONECT   43   40
CONECT   44   10
CONECT   45   11
CONECT   46   13
CONECT   47   14
CONECT   48   19
CONECT   49   20
CONECT   50   23
CONECT   51   24
CONECT   52   30
CONECT   53   31
CONECT   54   35
END
