# Supplementary material for: Synthesis of a peripherally conjugated 5-6-7 nanographene
Source: Chem Sci. 2015 Sep 29;7(1):286–94. doi: 10.1039/c5sc03280f (PMC5952525; doi:10.1039/c5sc03280f)
Supplement: Supplementary file 1 [file SC-007-C5SC03280F-s001.zip › 5a_0_temp.pdb]

COMPND    5a_0
AUTHOR    Marcin Stepien
HETATM    1  C           1       1.249  -0.343   0.174
HETATM    2  C           2       1.290  -1.722   0.335
HETATM    3  C           3       0.110  -2.502   0.422
HETATM    4  C           4      -1.156  -1.839   0.403
HETATM    5  C           5      -1.152  -0.438   0.240
HETATM    6  C           6       0.031   0.300   0.186
HETATM    7  N           7       2.405   0.401   0.070
HETATM    8  N           8       2.555  -2.297   0.362
HETATM    9  C           9       3.752  -1.588   0.200
HETATM   10  C          10       4.764  -2.539   0.054
HETATM   11  C          11       4.175  -3.842   0.169
HETATM   12  C          12       2.429   1.794   0.073
HETATM   13  C          13       3.762   2.157   0.270
HETATM   14  C          14       4.547   0.946   0.347
HETATM   15  C          15       3.679  -0.137   0.208
HETATM   16  N          16      -2.314   0.312   0.181
HETATM   17  N          17      -2.443  -2.468   0.474
HETATM   18  C          18      -2.394   1.708   0.179
HETATM   19  C          19      -3.736   2.019   0.405
HETATM   20  C          20      -4.470   0.786   0.516
HETATM   21  C          21      -3.557  -0.258   0.334
HETATM   22  C          22      -3.607  -1.695   0.245
HETATM   23  C          23      -4.668  -2.545  -0.029
HETATM   24  C          24      -4.180  -3.877   0.120
HETATM   25  C          25      -2.826  -3.831   0.462
HETATM   26  N          26       0.007   1.680   0.092
HETATM   27  C          27       6.161  -2.298  -0.393
HETATM   28  C          28       4.878  -5.112  -0.128
HETATM   29  C          29       1.146   2.461  -0.097
HETATM   30  C          30       4.275   3.508   0.598
HETATM   31  C          31       5.977   0.917   0.751
HETATM   32  C          32      -1.155   2.435  -0.024
HETATM   33  C          33      -4.313   3.354   0.714
HETATM   34  C          34      -5.865   0.677   1.000
HETATM   35  C          35      -5.968  -2.164  -0.634
HETATM   36  C          36      -4.984  -5.082  -0.215
HETATM   37  C          37       2.802  -3.670   0.393
HETATM   38  C          38       0.691   3.744  -0.404
HETATM   39  C          39      -0.751   3.732  -0.346
HETATM   40  C          40       1.498   4.866  -0.937
HETATM   41  C          41      -1.602   4.868  -0.786
HETATM   42  C          42      -4.725  -5.784  -1.402
HETATM   43  C          43      -5.484  -6.896  -1.766
HETATM   44  C          44      -6.518  -7.311  -0.929
HETATM   45  C          45      -6.804  -6.636   0.256
HETATM   46  C          46      -6.036  -5.523   0.602
HETATM   47  C          47      -7.202  -2.472  -0.044
HETATM   48  C          48      -8.405  -2.174  -0.683
HETATM   49  C          49      -8.373  -1.558  -1.931
HETATM   50  C          50      -7.165  -1.231  -2.545
HETATM   51  C          51      -5.974  -1.539  -1.892
HETATM   52  C          52      -6.121   0.027   2.219
HETATM   53  C          53      -7.406  -0.030   2.755
HETATM   54  C          54      -8.452   0.577   2.063
HETATM   55  C          55      -8.235   1.228   0.851
HETATM   56  C          56      -6.943   1.273   0.328
HETATM   57  C          57      -4.157   3.887   2.002
HETATM   58  C          58      -4.762   5.089   2.366
HETATM   59  C          59      -5.534   5.766   1.424
HETATM   60  C          60      -5.701   5.269   0.133
HETATM   61  C          61      -5.089   4.064  -0.212
HETATM   62  C          62      -1.869   5.966   0.043
HETATM   63  C          63      -2.589   7.065  -0.424
HETATM   64  C          64      -3.045   7.064  -1.740
HETATM   65  C          65      -2.805   5.986  -2.589
HETATM   66  C          66      -2.084   4.896  -2.104
HETATM   67  C          67       1.508   6.135  -0.341
HETATM   68  C          68       2.204   7.199  -0.914
HETATM   69  C          69       2.902   6.989  -2.101
HETATM   70  C          70       2.920   5.739  -2.718
HETATM   71  C          71       2.218   4.689  -2.131
HETATM   72  C          72       5.267   4.141  -0.166
HETATM   73  C          73       5.796   5.374   0.214
HETATM   74  C          74       5.325   5.983   1.374
HETATM   75  C          75       4.335   5.388   2.153
HETATM   76  C          76       3.819   4.155   1.758
HETATM   77  C          77       6.305   0.642   2.088
HETATM   78  C          78       7.624   0.695   2.536
HETATM   79  C          79       8.629   1.030   1.631
HETATM   80  C          80       8.339   1.302   0.296
HETATM   81  C          81       7.013   1.244  -0.134
HETATM   82  C          82       6.402  -1.988  -1.740
HETATM   83  C          83       7.700  -1.847  -2.229
HETATM   84  C          84       8.771  -2.020  -1.355
HETATM   85  C          85       8.566  -2.319  -0.010
HETATM   86  C          86       7.260  -2.456   0.461
HETATM   87  C          87       4.485  -5.885  -1.234
HETATM   88  C          88       5.140  -7.072  -1.560
HETATM   89  C          89       6.209  -7.491  -0.771
HETATM   90  C          90       6.629  -6.747   0.330
HETATM   91  C          91       5.962  -5.563   0.642
HETATM   92  H          92      -3.919  -5.456  -2.050
HETATM   93  H          93      -5.276  -7.430  -2.686
HETATM   94 Cl          94      -7.484  -8.717  -1.377
HETATM   95  H          95      -7.610  -6.972   0.898
HETATM   96  H          96      -6.244  -5.009   1.535
HETATM   97  H          97      -7.230  -2.933   0.936
HETATM   98  H          98      -9.352  -2.414  -0.214
HETATM   99 Cl          99      -9.890  -1.180  -2.750
HETATM  100  H         100      -7.156  -0.756  -3.519
HETATM  101  H         101      -5.030  -1.303  -2.373
HETATM  102  H         102      -5.299  -0.428   2.762
HETATM  103  H         103      -7.589  -0.527   3.701
HETATM  104 Cl         104     -10.083   0.519   2.736
HETATM  105  H         105      -9.060   1.689   0.322
HETATM  106  H         106      -6.777   1.769  -0.620
HETATM  107  H         107      -3.568   3.345   2.736
HETATM  108  H         108      -4.643   5.489   3.367
HETATM  109 Cl         109      -6.311   7.284   1.874
HETATM  110  H         110      -6.298   5.813  -0.590
HETATM  111  H         111      -5.213   3.677  -1.218
HETATM  112  H         112      -1.517   5.961   1.069
HETATM  113  H         113      -2.792   7.909   0.225
HETATM  114 Cl         114      -3.950   8.454  -2.343
HETATM  115  H         115      -3.166   6.002  -3.611
HETATM  116  H         116      -1.878   4.059  -2.765
HETATM  117  H         117       0.972   6.297   0.587
HETATM  118  H         118       2.207   8.175  -0.443
HETATM  119 Cl         119       3.779   8.329  -2.839
HETATM  120  H         120       3.464   5.592  -3.644
HETATM  121  H         121       2.213   3.718  -2.616
HETATM  122  H         122       5.627   3.671  -1.074
HETATM  123  H         123       6.561   5.855  -0.385
HETATM  124 Cl         124       5.993   7.540   1.868
HETATM  125  H         125       3.980   5.873   3.055
HETATM  126  H         126       3.059   3.678   2.370
HETATM  127  H         127       5.515   0.397   2.791
HETATM  128  H         128       7.865   0.489   3.573
HETATM  129 Cl         129      10.301   1.109   2.188
HETATM  130  H         130       9.134   1.553  -0.396
HETATM  131  H         131       6.786   1.446  -1.175
HETATM  132  H         132       5.563  -1.870  -2.419
HETATM  133  H         133       7.876  -1.615  -3.274
HETATM  134 Cl         134      10.418  -1.852  -1.962
HETATM  135  H         135       9.410  -2.440   0.659
HETATM  136  H         136       7.098  -2.678   1.510
HETATM  137  H         137       3.659  -5.548  -1.853
HETATM  138  H         138       4.829  -7.657  -2.418
HETATM  139 Cl         139       7.046  -8.989  -1.173
HETATM  140  H         140       7.462  -7.087   0.936
HETATM  141  H         141       6.279  -4.993   1.508
HETATM  142  C         142       0.340  -3.907   0.575
HETATM  143  C         143      -0.587  -4.954   0.828
HETATM  144  C         144       0.177  -6.116   1.100
HETATM  145  N         145       1.524  -5.802   0.974
HETATM  146  C         146       1.630  -4.463   0.637
HETATM  147  C         147      -1.995  -4.978   0.857
HETATM  148  C         148      -2.574  -6.188   1.276
HETATM  149  C         149      -1.805  -7.326   1.564
HETATM  150  C         150      -0.418  -7.326   1.463
HETATM  151  H         151      -3.645  -6.263   1.382
HETATM  152  H         152      -2.317  -8.234   1.868
HETATM  153  H         153       0.162  -8.220   1.661
HETATM  154  C         154       2.582  -6.695   1.429
HETATM  155  H         155       2.922  -7.363   0.634
HETATM  156  H         156       2.201  -7.292   2.261
HETATM  157  H         157       3.428  -6.112   1.786
CONECT    1    2    6    7
CONECT    2    1    3    8
CONECT    3    2    4  142
CONECT    4    3    5   17
CONECT    5    4    6   16
CONECT    6    1    5   26
CONECT    7    1   12   15
CONECT    8    2    9   37
CONECT    9    8   10   15
CONECT   10    9   11   27
CONECT   11   10   28   37
CONECT   12    7   13   29
CONECT   13   12   14   30
CONECT   14   13   15   31
CONECT   15    7    9   14
CONECT   16    5   18   21
CONECT   17    4   22   25
CONECT   18   16   19   32
CONECT   19   18   20   33
CONECT   20   19   21   34
CONECT   21   16   20   22
CONECT   22   17   21   23
CONECT   23   22   24   35
CONECT   24   23   25   36
CONECT   25   17   24  147
CONECT   26    6   29   32
CONECT   27   10   82   86
CONECT   28   11   87   91
CONECT   29   12   26   38
CONECT   30   13   72   76
CONECT   31   14   77   81
CONECT   32   18   26   39
CONECT   33   19   57   61
CONECT   34   20   52   56
CONECT   35   23   47   51
CONECT   36   24   42   46
CONECT   37    8   11  146
CONECT   38   29   39   40
CONECT   39   32   38   41
CONECT   40   38   67   71
CONECT   41   39   62   66
CONECT   42   36   43   92
CONECT   43   42   44   93
CONECT   44   43   45   94
CONECT   45   44   46   95
CONECT   46   36   45   96
CONECT   47   35   48   97
CONECT   48   47   49   98
CONECT   49   48   50   99
CONECT   50   49   51  100
CONECT   51   35   50  101
CONECT   52   34   53  102
CONECT   53   52   54  103
CONECT   54   53   55  104
CONECT   55   54   56  105
CONECT   56   34   55  106
CONECT   57   33   58  107
CONECT   58   57   59  108
CONECT   59   58   60  109
CONECT   60   59   61  110
CONECT   61   33   60  111
CONECT   62   41   63  112
CONECT   63   62   64  113
CONECT   64   63   65  114
CONECT   65   64   66  115
CONECT   66   41   65  116
CONECT   67   40   68  117
CONECT   68   67   69  118
CONECT   69   68   70  119
CONECT   70   69   71  120
CONECT   71   40   70  121
CONECT   72   30   73  122
CONECT   73   72   74  123
CONECT   74   73   75  124
CONECT   75   74   76  125
CONECT   76   30   75  126
CONECT   77   31   78  127
CONECT   78   77   79  128
CONECT   79   78   80  129
CONECT   80   79   81  130
CONECT   81   31   80  131
CONECT   82   27   83  132
CONECT   83   82   84  133
CONECT   84   83   85  134
CONECT   85   84   86  135
CONECT   86   27   85  136
CONECT   87   28   88  137
CONECT   88   87   89  138
CONECT   89   88   90  139
CONECT   90   89   91  140
CONECT   91   28   90  141
CONECT   92   42
CONECT   93   43
CONECT   94   44
CONECT   95   45
CONECT   96   46
CONECT   97   47
CONECT   98   48
CONECT   99   49
CONECT  100   50
CONECT  101   51
CONECT  102   52
CONECT  103   53
CONECT  104   54
CONECT  105   55
CONECT  106   56
CONECT  107   57
CONECT  108   58
CONECT  109   59
CONECT  110   60
CONECT  111   61
CONECT  112   62
CONECT  113   63
CONECT  114   64
CONECT  115   65
CONECT  116   66
CONECT  117   67
CONECT  118   68
CONECT  119   69
CONECT  120   70
CONECT  121   71
CONECT  122   72
CONECT  123   73
CONECT  124   74
CONECT  125   75
CONECT  126   76
CONECT  127   77
CONECT  128   78
CONECT  129   79
CONECT  130   80
CONECT  131   81
CONECT  132   82
CONECT  133   83
CONECT  134   84
CONECT  135   85
CONECT  136   86
CONECT  137   87
CONECT  138   88
CONECT  139   89
CONECT  140   90
CONECT  141   91
CONECT  142    3  143  146
CONECT  143  142  144  147
CONECT  144  143  145  150
CONECT  145  144  146  154
CONECT  146   37  142  145
CONECT  147   25  143  148
CONECT  148  147  149  151
CONECT  149  148  150  152
CONECT  150  144  149  153
CONECT  151  148
CONECT  152  149
CONECT  153  150
CONECT  154  145  155  156  157
CONECT  155  154
CONECT  156  154
CONECT  157  154
END
