# Supplementary material for: Synthesis of a peripherally conjugated 5-6-7 nanographene
Source: Chem Sci. 2015 Sep 29;7(1):286–94. doi: 10.1039/c5sc03280f (PMC5952525; doi:10.1039/c5sc03280f)
Supplement: Supplementary file 1 [file SC-007-C5SC03280F-s001.zip › 5a_1+_temp.pdb]

COMPND    5a_1+
AUTHOR    Marcin Stepien
HETATM    1  C           1       1.231  -0.385   0.170
HETATM    2  C           2       1.249  -1.764   0.323
HETATM    3  C           3       0.056  -2.524   0.395
HETATM    4  C           4      -1.200  -1.841   0.360
HETATM    5  C           5      -1.169  -0.445   0.199
HETATM    6  C           6       0.027   0.273   0.158
HETATM    7  N           7       2.395   0.342   0.094
HETATM    8  N           8       2.499  -2.355   0.354
HETATM    9  C           9       3.708  -1.654   0.205
HETATM   10  C          10       4.718  -2.624   0.059
HETATM   11  C          11       4.120  -3.906   0.178
HETATM   12  C          12       2.445   1.733   0.067
HETATM   13  C          13       3.806   2.071   0.245
HETATM   14  C          14       4.556   0.863   0.342
HETATM   15  C          15       3.655  -0.221   0.216
HETATM   16  N          16      -2.312   0.327   0.144
HETATM   17  N          17      -2.496  -2.442   0.416
HETATM   18  C          18      -2.357   1.727   0.144
HETATM   19  C          19      -3.699   2.072   0.386
HETATM   20  C          20      -4.455   0.865   0.495
HETATM   21  C          21      -3.564  -0.212   0.297
HETATM   22  C          22      -3.646  -1.640   0.220
HETATM   23  C          23      -4.735  -2.471  -0.035
HETATM   24  C          24      -4.280  -3.807   0.098
HETATM   25  C          25      -2.909  -3.796   0.410
HETATM   26  N          26       0.028   1.648   0.059
HETATM   27  C          27       6.105  -2.383  -0.414
HETATM   28  C          28       4.812  -5.186  -0.107
HETATM   29  C          29       1.191   2.419  -0.087
HETATM   30  C          30       4.361   3.416   0.538
HETATM   31  C          31       5.976   0.796   0.764
HETATM   32  C          32      -1.113   2.418  -0.052
HETATM   33  C          33      -4.209   3.424   0.731
HETATM   34  C          34      -5.841   0.780   1.008
HETATM   35  C          35      -6.038  -2.055  -0.609
HETATM   36  C          36      -5.127  -4.986  -0.226
HETATM   37  C          37       2.731  -3.723   0.396
HETATM   38  C          38       0.750   3.726  -0.372
HETATM   39  C          39      -0.676   3.727  -0.357
HETATM   40  C          40       1.576   4.863  -0.852
HETATM   41  C          41      -1.515   4.852  -0.836
HETATM   42  C          42      -4.943  -5.662  -1.441
HETATM   43  C          43      -5.747  -6.746  -1.790
HETATM   44  C          44      -6.746  -7.159  -0.911
HETATM   45  C          45      -6.954  -6.507   0.303
HETATM   46  C          46      -6.145  -5.422   0.636
HETATM   47  C          47      -7.265  -2.349   0.001
HETATM   48  C          48      -8.472  -2.017  -0.612
HETATM   49  C          49      -8.450  -1.386  -1.854
HETATM   50  C          50      -7.247  -1.077  -2.487
HETATM   51  C          51      -6.050  -1.414  -1.859
HETATM   52  C          52      -6.073   0.138   2.236
HETATM   53  C          53      -7.344   0.104   2.805
HETATM   54  C          54      -8.400   0.720   2.135
HETATM   55  C          55      -8.203   1.360   0.913
HETATM   56  C          56      -6.925   1.387   0.358
HETATM   57  C          57      -3.895   3.968   1.986
HETATM   58  C          58      -4.415   5.197   2.388
HETATM   59  C          59      -5.258   5.889   1.520
HETATM   60  C          60      -5.579   5.379   0.264
HETATM   61  C          61      -5.053   4.147  -0.122
HETATM   62  C          62      -1.617   6.061  -0.135
HETATM   63  C          63      -2.337   7.135  -0.658
HETATM   64  C          64      -2.953   6.997  -1.900
HETATM   65  C          65      -2.871   5.807  -2.620
HETATM   66  C          66      -2.155   4.741  -2.081
HETATM   67  C          67       1.786   6.011  -0.078
HETATM   68  C          68       2.487   7.103  -0.590
HETATM   69  C          69       2.976   7.043  -1.893
HETATM   70  C          70       2.788   5.912  -2.686
HETATM   71  C          71       2.090   4.827  -2.158
HETATM   72  C          72       5.184   4.097  -0.368
HETATM   73  C          73       5.769   5.316  -0.029
HETATM   74  C          74       5.531   5.853   1.235
HETATM   75  C          75       4.713   5.202   2.156
HETATM   76  C          76       4.130   3.987   1.799
HETATM   77  C          77       6.280   0.345   2.058
HETATM   78  C          78       7.588   0.359   2.537
HETATM   79  C          79       8.605   0.826   1.706
HETATM   80  C          80       8.336   1.270   0.413
HETATM   81  C          81       7.021   1.256  -0.049
HETATM   82  C          82       6.300  -1.955  -1.737
HETATM   83  C          83       7.581  -1.800  -2.263
HETATM   84  C          84       8.680  -2.073  -1.451
HETATM   85  C          85       8.519  -2.489  -0.131
HETATM   86  C          86       7.230  -2.643   0.379
HETATM   87  C          87       4.481  -5.910  -1.264
HETATM   88  C          88       5.133  -7.101  -1.580
HETATM   89  C          89       6.129  -7.574  -0.726
HETATM   90  C          90       6.481  -6.877   0.429
HETATM   91  C          91       5.823  -5.685   0.729
HETATM   92  H          92      -4.164  -5.337  -2.123
HETATM   93  H          93      -5.600  -7.261  -2.733
HETATM   94 Cl          94      -7.764  -8.530  -1.341
HETATM   95  H          95      -7.734  -6.841   0.978
HETATM   96  H          96      -6.293  -4.925   1.589
HETATM   97  H          97      -7.285  -2.824   0.975
HETATM   98  H          98      -9.415  -2.243  -0.129
HETATM   99 Cl          99      -9.970  -0.970  -2.639
HETATM  100  H         100      -7.246  -0.592  -3.456
HETATM  101  H         101      -5.111  -1.193  -2.357
HETATM  102  H         102      -5.245  -0.325   2.764
HETATM  103  H         103      -7.510  -0.385   3.758
HETATM  104 Cl         104     -10.010   0.686   2.845
HETATM  105  H         105      -9.036   1.828   0.400
HETATM  106  H         106      -6.778   1.873  -0.599
HETATM  107  H         107      -3.251   3.417   2.663
HETATM  108  H         108      -4.177   5.606   3.363
HETATM  109 Cl         109      -5.924   7.440   2.018
HETATM  110  H         110      -6.229   5.935  -0.403
HETATM  111  H         111      -5.292   3.754  -1.105
HETATM  112  H         112      -1.141   6.167   0.833
HETATM  113  H         113      -2.417   8.065  -0.108
HETATM  114 Cl         114      -3.855   8.351  -2.572
HETATM  115  H         115      -3.352   5.717  -3.588
HETATM  116  H         116      -2.074   3.816  -2.645
HETATM  117  H         117       1.410   6.054   0.938
HETATM  118  H         118       2.649   7.987   0.015
HETATM  119 Cl         119       3.853   8.420  -2.552
HETATM  120  H         120       3.172   5.882  -3.699
HETATM  121  H         121       1.925   3.950  -2.776
HETATM  122  H         122       5.365   3.679  -1.353
HETATM  123  H         123       6.402   5.840  -0.735
HETATM  124 Cl         124       6.275   7.386   1.676
HETATM  125  H         125       4.540   5.631   3.136
HETATM  126  H         126       3.505   3.467   2.518
HETATM  127  H         127       5.482  -0.002   2.707
HETATM  128  H         128       7.813   0.021   3.542
HETATM  129 Cl         129      10.261   0.851   2.301
HETATM  130  H         130       9.140   1.623  -0.222
HETATM  131  H         131       6.811   1.597  -1.056
HETATM  132  H         132       5.440  -1.759  -2.369
HETATM  133  H         133       7.722  -1.480  -3.289
HETATM  134 Cl         134      10.303  -1.886  -2.106
HETATM  135  H         135       9.385  -2.688   0.490
HETATM  136  H         136       7.106  -2.953   1.410
HETATM  137  H         137       3.712  -5.534  -1.931
HETATM  138  H         138       4.876  -7.650  -2.478
HETATM  139 Cl         139       6.956  -9.077  -1.113
HETATM  140  H         140       7.256  -7.259   1.084
HETATM  141  H         141       6.086  -5.152   1.636
HETATM  142  C         142       0.263  -3.927   0.544
HETATM  143  C         143      -0.680  -4.957   0.752
HETATM  144  C         144       0.064  -6.140   1.006
HETATM  145  N         145       1.420  -5.844   0.917
HETATM  146  C         146       1.557  -4.508   0.614
HETATM  147  C         147      -2.095  -4.958   0.761
HETATM  148  C         148      -2.694  -6.179   1.129
HETATM  149  C         149      -1.944  -7.331   1.393
HETATM  150  C         150      -0.552  -7.347   1.318
HETATM  151  H         151      -3.766  -6.247   1.218
HETATM  152  H         152      -2.471  -8.241   1.661
HETATM  153  H         153       0.009  -8.256   1.502
HETATM  154  C         154       2.457  -6.785   1.331
HETATM  155  H         155       2.805  -7.395   0.494
HETATM  156  H         156       2.047  -7.433   2.106
HETATM  157  H         157       3.300  -6.241   1.750
CONECT    1    2    6    7
CONECT    2    1    3    8
CONECT    3    2    4  142
CONECT    4    3    5   17
CONECT    5    4    6   16
CONECT    6    1    5   26
CONECT    7    1   12   15
CONECT    8    2    9   37
CONECT    9    8   10   15
CONECT   10    9   11   27
CONECT   11   10   28   37
CONECT   12    7   13   29
CONECT   13   12   14   30
CONECT   14   13   15   31
CONECT   15    7    9   14
CONECT   16    5   18   21
CONECT   17    4   22   25
CONECT   18   16   19   32
CONECT   19   18   20   33
CONECT   20   19   21   34
CONECT   21   16   20   22
CONECT   22   17   21   23
CONECT   23   22   24   35
CONECT   24   23   25   36
CONECT   25   17   24  147
CONECT   26    6   29   32
CONECT   27   10   82   86
CONECT   28   11   87   91
CONECT   29   12   26   38
CONECT   30   13   72   76
CONECT   31   14   77   81
CONECT   32   18   26   39
CONECT   33   19   57   61
CONECT   34   20   52   56
CONECT   35   23   47   51
CONECT   36   24   42   46
CONECT   37    8   11  146
CONECT   38   29   39   40
CONECT   39   32   38   41
CONECT   40   38   67   71
CONECT   41   39   62   66
CONECT   42   36   43   92
CONECT   43   42   44   93
CONECT   44   43   45   94
CONECT   45   44   46   95
CONECT   46   36   45   96
CONECT   47   35   48   97
CONECT   48   47   49   98
CONECT   49   48   50   99
CONECT   50   49   51  100
CONECT   51   35   50  101
CONECT   52   34   53  102
CONECT   53   52   54  103
CONECT   54   53   55  104
CONECT   55   54   56  105
CONECT   56   34   55  106
CONECT   57   33   58  107
CONECT   58   57   59  108
CONECT   59   58   60  109
CONECT   60   59   61  110
CONECT   61   33   60  111
CONECT   62   41   63  112
CONECT   63   62   64  113
CONECT   64   63   65  114
CONECT   65   64   66  115
CONECT   66   41   65  116
CONECT   67   40   68  117
CONECT   68   67   69  118
CONECT   69   68   70  119
CONECT   70   69   71  120
CONECT   71   40   70  121
CONECT   72   30   73  122
CONECT   73   72   74  123
CONECT   74   73   75  124
CONECT   75   74   76  125
CONECT   76   30   75  126
CONECT   77   31   78  127
CONECT   78   77   79  128
CONECT   79   78   80  129
CONECT   80   79   81  130
CONECT   81   31   80  131
CONECT   82   27   83  132
CONECT   83   82   84  133
CONECT   84   83   85  134
CONECT   85   84   86  135
CONECT   86   27   85  136
CONECT   87   28   88  137
CONECT   88   87   89  138
CONECT   89   88   90  139
CONECT   90   89   91  140
CONECT   91   28   90  141
CONECT   92   42
CONECT   93   43
CONECT   94   44
CONECT   95   45
CONECT   96   46
CONECT   97   47
CONECT   98   48
CONECT   99   49
CONECT  100   50
CONECT  101   51
CONECT  102   52
CONECT  103   53
CONECT  104   54
CONECT  105   55
CONECT  106   56
CONECT  107   57
CONECT  108   58
CONECT  109   59
CONECT  110   60
CONECT  111   61
CONECT  112   62
CONECT  113   63
CONECT  114   64
CONECT  115   65
CONECT  116   66
CONECT  117   67
CONECT  118   68
CONECT  119   69
CONECT  120   70
CONECT  121   71
CONECT  122   72
CONECT  123   73
CONECT  124   74
CONECT  125   75
CONECT  126   76
CONECT  127   77
CONECT  128   78
CONECT  129   79
CONECT  130   80
CONECT  131   81
CONECT  132   82
CONECT  133   83
CONECT  134   84
CONECT  135   85
CONECT  136   86
CONECT  137   87
CONECT  138   88
CONECT  139   89
CONECT  140   90
CONECT  141   91
CONECT  142    3  143  146
CONECT  143  142  144  147
CONECT  144  143  145  150
CONECT  145  144  146  154
CONECT  146   37  142  145
CONECT  147   25  143  148
CONECT  148  147  149  151
CONECT  149  148  150  152
CONECT  150  144  149  153
CONECT  151  148
CONECT  152  149
CONECT  153  150
CONECT  154  145  155  156  157
CONECT  155  154
CONECT  156  154
CONECT  157  154
END
