# Supplementary material for: Synthesis of a peripherally conjugated 5-6-7 nanographene
Source: Chem Sci. 2015 Sep 29;7(1):286–94. doi: 10.1039/c5sc03280f (PMC5952525; doi:10.1039/c5sc03280f)
Supplement: Supplementary file 1 [file SC-007-C5SC03280F-s001.zip › 5a_2+_temp.pdb]

COMPND    5a_2+
AUTHOR    Marcin Stepien
HETATM    1  C           1       1.225  -0.397   0.163
HETATM    2  C           2       1.239  -1.775   0.307
HETATM    3  C           3       0.046  -2.530   0.373
HETATM    4  C           4      -1.208  -1.846   0.331
HETATM    5  C           5      -1.172  -0.453   0.179
HETATM    6  C           6       0.025   0.261   0.143
HETATM    7  N           7       2.387   0.329   0.108
HETATM    8  N           8       2.485  -2.364   0.338
HETATM    9  C           9       3.698  -1.653   0.199
HETATM   10  C          10       4.718  -2.632   0.060
HETATM   11  C          11       4.125  -3.903   0.181
HETATM   12  C          12       2.434   1.721   0.073
HETATM   13  C          13       3.816   2.058   0.248
HETATM   14  C          14       4.556   0.864   0.335
HETATM   15  C          15       3.643  -0.236   0.210
HETATM   16  N          16      -2.309   0.325   0.133
HETATM   17  N          17      -2.505  -2.437   0.377
HETATM   18  C          18      -2.345   1.726   0.121
HETATM   19  C          19      -3.697   2.080   0.367
HETATM   20  C          20      -4.452   0.887   0.483
HETATM   21  C          21      -3.560  -0.208   0.280
HETATM   22  C          22      -3.651  -1.626   0.210
HETATM   23  C          23      -4.758  -2.457  -0.031
HETATM   24  C          24      -4.314  -3.788   0.093
HETATM   25  C          25      -2.927  -3.788   0.381
HETATM   26  N          26       0.028   1.631   0.041
HETATM   27  C          27       6.101  -2.382  -0.417
HETATM   28  C          28       4.815  -5.185  -0.092
HETATM   29  C          29       1.200   2.402  -0.080
HETATM   30  C          30       4.357   3.404   0.558
HETATM   31  C          31       5.973   0.780   0.760
HETATM   32  C          32      -1.106   2.402  -0.066
HETATM   33  C          33      -4.187   3.438   0.715
HETATM   34  C          34      -5.828   0.800   1.017
HETATM   35  C          35      -6.060  -2.025  -0.586
HETATM   36  C          36      -5.173  -4.960  -0.227
HETATM   37  C          37       2.720  -3.725   0.393
HETATM   38  C          38       0.759   3.725  -0.366
HETATM   39  C          39      -0.654   3.726  -0.370
HETATM   40  C          40       1.601   4.849  -0.848
HETATM   41  C          41      -1.494   4.838  -0.864
HETATM   42  C          42      -5.022  -5.614  -1.459
HETATM   43  C          43      -5.841  -6.688  -1.803
HETATM   44  C          44      -6.818  -7.113  -0.903
HETATM   45  C          45      -6.989  -6.482   0.328
HETATM   46  C          46      -6.168  -5.404   0.657
HETATM   47  C          47      -7.284  -2.340   0.020
HETATM   48  C          48      -8.491  -1.988  -0.580
HETATM   49  C          49      -8.473  -1.323  -1.805
HETATM   50  C          50      -7.272  -0.996  -2.432
HETATM   51  C          51      -6.073  -1.346  -1.817
HETATM   52  C          52      -6.036   0.135   2.238
HETATM   53  C          53      -7.294   0.102   2.834
HETATM   54  C          54      -8.361   0.736   2.196
HETATM   55  C          55      -8.186   1.395   0.981
HETATM   56  C          56      -6.920   1.427   0.400
HETATM   57  C          57      -3.828   3.989   1.955
HETATM   58  C          58      -4.325   5.225   2.361
HETATM   59  C          59      -5.187   5.918   1.512
HETATM   60  C          60      -5.552   5.400   0.271
HETATM   61  C          61      -5.051   4.159  -0.120
HETATM   62  C          62      -1.545   6.082  -0.220
HETATM   63  C          63      -2.269   7.139  -0.768
HETATM   64  C          64      -2.934   6.952  -1.979
HETATM   65  C          65      -2.899   5.725  -2.641
HETATM   66  C          66      -2.187   4.672  -2.075
HETATM   67  C          67       1.818   6.002  -0.082
HETATM   68  C          68       2.538   7.077  -0.600
HETATM   69  C          69       3.037   6.998  -1.899
HETATM   70  C          70       2.838   5.861  -2.682
HETATM   71  C          71       2.123   4.791  -2.150
HETATM   72  C          72       5.229   4.077  -0.307
HETATM   73  C          73       5.798   5.295   0.060
HETATM   74  C          74       5.500   5.835   1.310
HETATM   75  C          75       4.633   5.187   2.189
HETATM   76  C          76       4.061   3.977   1.805
HETATM   77  C          77       6.263   0.296   2.046
HETATM   78  C          78       7.567   0.300   2.534
HETATM   79  C          79       8.593   0.781   1.721
HETATM   80  C          80       8.334   1.253   0.435
HETATM   81  C          81       7.023   1.255  -0.037
HETATM   82  C          82       6.279  -1.912  -1.729
HETATM   83  C          83       7.553  -1.754  -2.266
HETATM   84  C          84       8.662  -2.062  -1.479
HETATM   85  C          85       8.514  -2.517  -0.170
HETATM   86  C          86       7.232  -2.679   0.353
HETATM   87  C          87       4.503  -5.900  -1.260
HETATM   88  C          88       5.160  -7.089  -1.568
HETATM   89  C          89       6.135  -7.572  -0.695
HETATM   90  C          90       6.463  -6.883   0.472
HETATM   91  C          91       5.805  -5.689   0.765
HETATM   92  H          92      -4.262  -5.280  -2.157
HETATM   93  H          93      -5.723  -7.186  -2.759
HETATM   94 Cl          94      -7.849  -8.470  -1.328
HETATM   95  H          95      -7.751  -6.824   1.018
HETATM   96  H          96      -6.289  -4.923   1.622
HETATM   97  H          97      -7.301  -2.844   0.979
HETATM   98  H          98      -9.433  -2.227  -0.101
HETATM   99 Cl          99      -9.992  -0.887  -2.572
HETATM  100  H         100      -7.273  -0.485  -3.388
HETATM  101  H         101      -5.136  -1.111  -2.312
HETATM  102  H         102      -5.201  -0.342   2.742
HETATM  103  H         103      -7.443  -0.400   3.783
HETATM  104 Cl         104      -9.952   0.699   2.938
HETATM  105  H         105      -9.026   1.875   0.493
HETATM  106  H         106      -6.793   1.928  -0.552
HETATM  107  H         107      -3.170   3.438   2.619
HETATM  108  H         108      -4.054   5.640   3.325
HETATM  109 Cl         109      -5.822   7.477   2.016
HETATM  110  H         110      -6.215   5.955  -0.380
HETATM  111  H         111      -5.321   3.763  -1.093
HETATM  112  H         112      -1.032   6.226   0.724
HETATM  113  H         113      -2.313   8.096  -0.261
HETATM  114 Cl         114      -3.834   8.285  -2.683
HETATM  115  H         115      -3.416   5.597  -3.585
HETATM  116  H         116      -2.145   3.721  -2.596
HETATM  117  H         117       1.438   6.060   0.932
HETATM  118  H         118       2.708   7.965  -0.002
HETATM  119 Cl         119       3.936   8.353  -2.563
HETATM  120  H         120       3.228   5.817  -3.692
HETATM  121  H         121       1.951   3.912  -2.763
HETATM  122  H         122       5.457   3.658  -1.281
HETATM  123  H         123       6.467   5.815  -0.615
HETATM  124 Cl         124       6.225   7.362   1.785
HETATM  125  H         125       4.414   5.617   3.160
HETATM  126  H         126       3.397   3.463   2.494
HETATM  127  H         127       5.460  -0.064   2.682
HETATM  128  H         128       7.783  -0.060   3.534
HETATM  129 Cl         129      10.240   0.788   2.328
HETATM  130  H         130       9.144   1.615  -0.187
HETATM  131  H         131       6.823   1.616  -1.039
HETATM  132  H         132       5.412  -1.691  -2.344
HETATM  133  H         133       7.684  -1.404  -3.284
HETATM  134 Cl         134      10.274  -1.866  -2.147
HETATM  135  H         135       9.386  -2.742   0.432
HETATM  136  H         136       7.120  -3.021   1.375
HETATM  137  H         137       3.750  -5.518  -1.943
HETATM  138  H         138       4.922  -7.631  -2.476
HETATM  139 Cl         139       6.963  -9.072  -1.071
HETATM  140  H         140       7.220  -7.272   1.142
HETATM  141  H         141       6.051  -5.163   1.680
HETATM  142  C         142       0.249  -3.930   0.521
HETATM  143  C         143      -0.693  -4.951   0.705
HETATM  144  C         144       0.049  -6.142   0.948
HETATM  145  N         145       1.408  -5.849   0.886
HETATM  146  C         146       1.555  -4.516   0.599
HETATM  147  C         147      -2.117  -4.948   0.699
HETATM  148  C         148      -2.717  -6.184   1.030
HETATM  149  C         149      -1.970  -7.334   1.281
HETATM  150  C         150      -0.571  -7.350   1.227
HETATM  151  H         151      -3.790  -6.257   1.107
HETATM  152  H         152      -2.497  -8.250   1.525
HETATM  153  H         153      -0.017  -8.263   1.404
HETATM  154  C         154       2.438  -6.808   1.286
HETATM  155  H         155       2.785  -7.397   0.436
HETATM  156  H         156       2.016  -7.471   2.042
HETATM  157  H         157       3.278  -6.279   1.727
CONECT    1    2    6    7
CONECT    2    1    3    8
CONECT    3    2    4  142
CONECT    4    3    5   17
CONECT    5    4    6   16
CONECT    6    1    5   26
CONECT    7    1   12   15
CONECT    8    2    9   37
CONECT    9    8   10   15
CONECT   10    9   11   27
CONECT   11   10   28   37
CONECT   12    7   13   29
CONECT   13   12   14   30
CONECT   14   13   15   31
CONECT   15    7    9   14
CONECT   16    5   18   21
CONECT   17    4   22   25
CONECT   18   16   19   32
CONECT   19   18   20   33
CONECT   20   19   21   34
CONECT   21   16   20   22
CONECT   22   17   21   23
CONECT   23   22   24   35
CONECT   24   23   25   36
CONECT   25   17   24  147
CONECT   26    6   29   32
CONECT   27   10   82   86
CONECT   28   11   87   91
CONECT   29   12   26   38
CONECT   30   13   72   76
CONECT   31   14   77   81
CONECT   32   18   26   39
CONECT   33   19   57   61
CONECT   34   20   52   56
CONECT   35   23   47   51
CONECT   36   24   42   46
CONECT   37    8   11  146
CONECT   38   29   39   40
CONECT   39   32   38   41
CONECT   40   38   67   71
CONECT   41   39   62   66
CONECT   42   36   43   92
CONECT   43   42   44   93
CONECT   44   43   45   94
CONECT   45   44   46   95
CONECT   46   36   45   96
CONECT   47   35   48   97
CONECT   48   47   49   98
CONECT   49   48   50   99
CONECT   50   49   51  100
CONECT   51   35   50  101
CONECT   52   34   53  102
CONECT   53   52   54  103
CONECT   54   53   55  104
CONECT   55   54   56  105
CONECT   56   34   55  106
CONECT   57   33   58  107
CONECT   58   57   59  108
CONECT   59   58   60  109
CONECT   60   59   61  110
CONECT   61   33   60  111
CONECT   62   41   63  112
CONECT   63   62   64  113
CONECT   64   63   65  114
CONECT   65   64   66  115
CONECT   66   41   65  116
CONECT   67   40   68  117
CONECT   68   67   69  118
CONECT   69   68   70  119
CONECT   70   69   71  120
CONECT   71   40   70  121
CONECT   72   30   73  122
CONECT   73   72   74  123
CONECT   74   73   75  124
CONECT   75   74   76  125
CONECT   76   30   75  126
CONECT   77   31   78  127
CONECT   78   77   79  128
CONECT   79   78   80  129
CONECT   80   79   81  130
CONECT   81   31   80  131
CONECT   82   27   83  132
CONECT   83   82   84  133
CONECT   84   83   85  134
CONECT   85   84   86  135
CONECT   86   27   85  136
CONECT   87   28   88  137
CONECT   88   87   89  138
CONECT   89   88   90  139
CONECT   90   89   91  140
CONECT   91   28   90  141
CONECT   92   42
CONECT   93   43
CONECT   94   44
CONECT   95   45
CONECT   96   46
CONECT   97   47
CONECT   98   48
CONECT   99   49
CONECT  100   50
CONECT  101   51
CONECT  102   52
CONECT  103   53
CONECT  104   54
CONECT  105   55
CONECT  106   56
CONECT  107   57
CONECT  108   58
CONECT  109   59
CONECT  110   60
CONECT  111   61
CONECT  112   62
CONECT  113   63
CONECT  114   64
CONECT  115   65
CONECT  116   66
CONECT  117   67
CONECT  118   68
CONECT  119   69
CONECT  120   70
CONECT  121   71
CONECT  122   72
CONECT  123   73
CONECT  124   74
CONECT  125   75
CONECT  126   76
CONECT  127   77
CONECT  128   78
CONECT  129   79
CONECT  130   80
CONECT  131   81
CONECT  132   82
CONECT  133   83
CONECT  134   84
CONECT  135   85
CONECT  136   86
CONECT  137   87
CONECT  138   88
CONECT  139   89
CONECT  140   90
CONECT  141   91
CONECT  142    3  143  146
CONECT  143  142  144  147
CONECT  144  143  145  150
CONECT  145  144  146  154
CONECT  146   37  142  145
CONECT  147   25  143  148
CONECT  148  147  149  151
CONECT  149  148  150  152
CONECT  150  144  149  153
CONECT  151  148
CONECT  152  149
CONECT  153  150
CONECT  154  145  155  156  157
CONECT  155  154
CONECT  156  154
CONECT  157  154
END
