# Supplementary material for: Synthesis of a peripherally conjugated 5-6-7 nanographene
Source: Chem Sci. 2015 Sep 29;7(1):286–94. doi: 10.1039/c5sc03280f (PMC5952525; doi:10.1039/c5sc03280f)
Supplement: Supplementary file 1 [file SC-007-C5SC03280F-s001.zip › 5b_0_out.pdb]

COMPND    5b_0
AUTHOR    Marcin Stepien
HETATM    1  C           1      -1.125  -0.125  -0.022
HETATM    2  C           2      -1.341   1.246   0.052
HETATM    3  C           3      -0.269   2.171   0.106
HETATM    4  C           4       1.070   1.672   0.144
HETATM    5  C           5       1.244   0.274   0.070
HETATM    6  C           6       0.163  -0.609   0.049
HETATM    7  N           7      -2.176  -1.014  -0.098
HETATM    8  N           8      -2.667   1.659   0.020
HETATM    9  C           9      -3.761   0.795  -0.128
HETATM   10  C          10      -4.875   1.598  -0.370
HETATM   11  C          11      -4.458   2.970  -0.330
HETATM   12  C          12      -2.028  -2.396  -0.008
HETATM   13  C          13      -3.311  -2.910   0.184
HETATM   14  C          14      -4.242  -1.805   0.166
HETATM   15  C          15      -3.510  -0.632  -0.023
HETATM   16  N          16       2.491  -0.327   0.073
HETATM   17  N          17       2.268   2.460   0.186
HETATM   18  C          18       2.744  -1.700   0.161
HETATM   19  C          19       4.109  -1.826   0.423
HETATM   20  C          20       4.682  -0.505   0.464
HETATM   21  C          21       3.650   0.403   0.204
HETATM   22  C          22       3.523   1.825   0.020
HETATM   23  C          23       4.473   2.781  -0.303
HETATM   24  C          24       3.820   4.048  -0.252
HETATM   25  C          25       2.477   3.856   0.083
HETATM   26  N          26       0.361  -1.977   0.041
HETATM   27  C          27      -6.215   1.154  -0.837
HETATM   28  C          28      -5.300   4.113  -0.754
HETATM   29  C          29      -0.668  -2.906  -0.115
HETATM   30  C          30      -3.662  -4.292   0.590
HETATM   31  C          31      -5.676  -1.931   0.534
HETATM   32  C          32       1.610  -2.586  -0.013
HETATM   33  C          33       4.840  -3.056   0.823
HETATM   34  C          34       6.042  -0.191   0.958
HETATM   35  C          35       5.822   2.527  -0.867
HETATM   36  C          36       4.470   5.320  -0.668
HETATM   37  C          37      -3.084   2.990  -0.048
HETATM   38  C          38      -0.050  -4.138  -0.337
HETATM   39  C          39       1.377  -3.940  -0.261
HETATM   40  C          40      -0.699  -5.383  -0.809
HETATM   41  C          41       2.373  -4.983  -0.623
HETATM   42  C          42       4.129   5.906  -1.897
HETATM   43  C          43       4.744   7.077  -2.335
HETATM   44  C          44       5.716   7.672  -1.532
HETATM   45  C          45       6.079   7.116  -0.307
HETATM   46  C          46       5.455   5.941   0.114
HETATM   47  C          47       6.997   3.019  -0.284
HETATM   48  C          48       8.240   2.832  -0.888
HETATM   49  C          49       8.308   2.140  -2.094
HETATM   50  C          50       7.161   1.629  -2.700
HETATM   51  C          51       5.928   1.829  -2.082
HETATM   52  C          52       6.188   0.567   2.132
HETATM   53  C          53       7.443   0.820   2.681
HETATM   54  C          54       8.572   0.304   2.048
HETATM   55  C          55       8.464  -0.449   0.881
HETATM   56  C          56       7.200  -0.690   0.344
HETATM   57  C          57       4.716  -3.531   2.138
HETATM   58  C          58       5.455  -4.625   2.585
HETATM   59  C          59       6.330  -5.252   1.701
HETATM   60  C          60       6.470  -4.813   0.387
HETATM   61  C          61       5.723  -3.716  -0.042
HETATM   62  C          62       2.760  -5.990   0.272
HETATM   63  C          63       3.622  -7.013  -0.121
HETATM   64  C          64       4.102  -7.027  -1.429
HETATM   65  C          65       3.744  -6.037  -2.342
HETATM   66  C          66       2.881  -5.022  -1.931
HETATM   67  C          67      -0.555  -6.606  -0.137
HETATM   68  C          68      -1.100  -7.782  -0.651
HETATM   69  C          69      -1.799  -7.734  -1.856
HETATM   70  C          70      -1.967  -6.535  -2.546
HETATM   71  C          71      -1.415  -5.370  -2.017
HETATM   72  C          72      -4.553  -5.088  -0.145
HETATM   73  C          73      -4.936  -6.351   0.307
HETATM   74  C          74      -4.420  -6.824   1.511
HETATM   75  C          75      -3.526  -6.063   2.262
HETATM   76  C          76      -3.155  -4.804   1.795
HETATM   77  C          77      -6.079  -1.617   1.841
HETATM   78  C          78      -7.395  -1.809   2.259
HETATM   79  C          79      -8.320  -2.324   1.354
HETATM   80  C          80      -7.955  -2.638   0.046
HETATM   81  C          81      -6.634  -2.440  -0.353
HETATM   82  C          82      -6.371   0.742  -2.170
HETATM   83  C          83      -7.624   0.407  -2.681
HETATM   84  C          84      -8.735   0.485  -1.844
HETATM   85  C          85      -8.613   0.880  -0.514
HETATM   86  C          86      -7.352   1.212  -0.020
HETATM   87  C          87      -4.939   4.861  -1.889
HETATM   88  C          88      -5.718   5.928  -2.331
HETATM   89  C          89      -6.883   6.249  -1.636
HETATM   90  C          90      -7.275   5.524  -0.512
HETATM   91  C          91      -6.482   4.462  -0.079
HETATM   92  H          92       3.373   5.437  -2.519
HETATM   93  H          93       4.475   7.520  -3.288
HETATM   94 Cl          94       6.499   9.155  -2.075
HETATM   95  H          95       6.834   7.592   0.309
HETATM   96  H          96       5.722   5.519   1.077
HETATM   97  H          97       6.950   3.540   0.665
HETATM   98  H          98       9.142   3.214  -0.424
HETATM   99 Cl          99       9.875   1.901  -2.869
HETATM  100  H         100       7.229   1.096  -3.642
HETATM  101  H         101       5.030   1.450  -2.559
HETATM  102  H         102       5.304   0.951   2.631
HETATM  103  H         103       7.542   1.399   3.593
HETATM  104 Cl         104      10.167   0.611   2.737
HETATM  105  H         105       9.352  -0.837   0.395
HETATM  106  H         106       7.119  -1.265  -0.571
HETATM  107  H         107       4.043  -3.027   2.825
HETATM  108  H         108       5.358  -4.979   3.606
HETATM  109 Cl         109       7.276  -6.634   2.257
HETATM  110  H         110       7.150  -5.318  -0.290
HETATM  111  H         111       5.825  -3.375  -1.067
HETATM  112  H         112       2.389  -5.973   1.291
HETATM  113  H         113       3.917  -7.786   0.578
HETATM  114 Cl         114       5.186  -8.321  -1.939
HETATM  115  H         115       4.125  -6.063  -3.357
HETATM  116  H         116       2.586  -4.256  -2.641
HETATM  117  H         117      -0.018  -6.642   0.804
HETATM  118  H         118      -0.985  -8.721  -0.122
HETATM  119 Cl         119      -2.485  -9.217  -2.519
HETATM  120  H         120      -2.510  -6.514  -3.484
HETATM  121  H         121      -1.528  -4.437  -2.560
HETATM  122  H         122      -4.947  -4.725  -1.087
HETATM  123  H         123      -5.623  -6.958  -0.270
HETATM  124 Cl         124      -4.905  -8.415   2.096
HETATM  125  H         125      -3.134  -6.444   3.199
HETATM  126  H         126      -2.472  -4.200   2.385
HETATM  127  H         127      -5.349  -1.231   2.546
HETATM  128  H         128      -7.694  -1.571   3.274
HETATM  129 Cl         129      -9.987  -2.579   1.872
HETATM  130  H         130      -8.690  -3.031  -0.648
HETATM  131  H         131      -6.350  -2.675  -1.373
HETATM  132  H         132      -5.503   0.699  -2.820
HETATM  133  H         133      -7.736   0.098  -3.714
HETATM  134 Cl         134     -10.327   0.070  -2.481
HETATM  135  H         135      -9.487   0.925   0.126
HETATM  136  H         136      -7.253   1.509   1.019
HETATM  137  H         137      -4.038   4.600  -2.435
HETATM  138  H         138      -5.429   6.497  -3.208
HETATM  139 Cl         139      -7.877   7.596  -2.187
HETATM  140  H         140      -8.181   5.788   0.021
HETATM  141  H         141      -6.777   3.913   0.807
HETATM  142  C         142      -0.677   3.543   0.175
HETATM  143  C         143       0.111   4.711   0.371
HETATM  144  C         144      -0.791   5.782   0.567
HETATM  145  N         145      -2.091   5.301   0.439
HETATM  146  C         146      -2.026   3.937   0.186
HETATM  147  C         147       1.505   4.911   0.401
HETATM  148  C         148       1.926   6.206   0.746
HETATM  149  C         149       1.019   7.254   0.968
HETATM  150  C         150      -0.356   7.074   0.867
HETATM  151  H         151       2.979   6.419   0.852
HETATM  152  H         152       1.411   8.234   1.226
HETATM  153  H         153      -1.047   7.891   1.038
HETATM  154  C         154      -3.244   6.081   0.891
HETATM  155  H         155      -3.269   7.019   0.328
HETATM  156  C         156      -3.258   6.372   2.384
HETATM  157  H         157      -4.142   5.534   0.618
HETATM  158  C         158      -3.714   7.615   2.838
HETATM  159  C         159      -3.800   7.886   4.205
HETATM  160  C         160      -3.422   6.917   5.136
HETATM  161  C         161      -2.961   5.676   4.690
HETATM  162  C         162      -2.883   5.404   3.324
HETATM  163  H         163      -4.004   8.376   2.118
HETATM  164  H         164      -4.154   8.857   4.541
HETATM  165  H         165      -3.482   7.128   6.199
HETATM  166  H         166      -2.663   4.917   5.408
HETATM  167  H         167      -2.521   4.436   2.988
CONECT    1    2    6    7
CONECT    2    1    3    8
CONECT    3    2    4  142
CONECT    4    3    5   17
CONECT    5    4    6   16
CONECT    6    1    5   26
CONECT    7    1   12   15
CONECT    8    2    9   37
CONECT    9    8   10   15
CONECT   10    9   11   27
CONECT   11   10   28   37
CONECT   12    7   13   29
CONECT   13   12   14   30
CONECT   14   13   15   31
CONECT   15    7    9   14
CONECT   16    5   18   21
CONECT   17    4   22   25
CONECT   18   16   19   32
CONECT   19   18   20   33
CONECT   20   19   21   34
CONECT   21   16   20   22
CONECT   22   17   21   23
CONECT   23   22   24   35
CONECT   24   23   25   36
CONECT   25   17   24  147
CONECT   26    6   29   32
CONECT   27   10   82   86
CONECT   28   11   87   91
CONECT   29   12   26   38
CONECT   30   13   72   76
CONECT   31   14   77   81
CONECT   32   18   26   39
CONECT   33   19   57   61
CONECT   34   20   52   56
CONECT   35   23   47   51
CONECT   36   24   42   46
CONECT   37    8   11  146
CONECT   38   29   39   40
CONECT   39   32   38   41
CONECT   40   38   67   71
CONECT   41   39   62   66
CONECT   42   36   43   92
CONECT   43   42   44   93
CONECT   44   43   45   94
CONECT   45   44   46   95
CONECT   46   36   45   96
CONECT   47   35   48   97
CONECT   48   47   49   98
CONECT   49   48   50   99
CONECT   50   49   51  100
CONECT   51   35   50  101
CONECT   52   34   53  102
CONECT   53   52   54  103
CONECT   54   53   55  104
CONECT   55   54   56  105
CONECT   56   34   55  106
CONECT   57   33   58  107
CONECT   58   57   59  108
CONECT   59   58   60  109
CONECT   60   59   61  110
CONECT   61   33   60  111
CONECT   62   41   63  112
CONECT   63   62   64  113
CONECT   64   63   65  114
CONECT   65   64   66  115
CONECT   66   41   65  116
CONECT   67   40   68  117
CONECT   68   67   69  118
CONECT   69   68   70  119
CONECT   70   69   71  120
CONECT   71   40   70  121
CONECT   72   30   73  122
CONECT   73   72   74  123
CONECT   74   73   75  124
CONECT   75   74   76  125
CONECT   76   30   75  126
CONECT   77   31   78  127
CONECT   78   77   79  128
CONECT   79   78   80  129
CONECT   80   79   81  130
CONECT   81   31   80  131
CONECT   82   27   83  132
CONECT   83   82   84  133
CONECT   84   83   85  134
CONECT   85   84   86  135
CONECT   86   27   85  136
CONECT   87   28   88  137
CONECT   88   87   89  138
CONECT   89   88   90  139
CONECT   90   89   91  140
CONECT   91   28   90  141
CONECT   92   42
CONECT   93   43
CONECT   94   44
CONECT   95   45
CONECT   96   46
CONECT   97   47
CONECT   98   48
CONECT   99   49
CONECT  100   50
CONECT  101   51
CONECT  102   52
CONECT  103   53
CONECT  104   54
CONECT  105   55
CONECT  106   56
CONECT  107   57
CONECT  108   58
CONECT  109   59
CONECT  110   60
CONECT  111   61
CONECT  112   62
CONECT  113   63
CONECT  114   64
CONECT  115   65
CONECT  116   66
CONECT  117   67
CONECT  118   68
CONECT  119   69
CONECT  120   70
CONECT  121   71
CONECT  122   72
CONECT  123   73
CONECT  124   74
CONECT  125   75
CONECT  126   76
CONECT  127   77
CONECT  128   78
CONECT  129   79
CONECT  130   80
CONECT  131   81
CONECT  132   82
CONECT  133   83
CONECT  134   84
CONECT  135   85
CONECT  136   86
CONECT  137   87
CONECT  138   88
CONECT  139   89
CONECT  140   90
CONECT  141   91
CONECT  142    3  143  146
CONECT  143  142  144  147
CONECT  144  143  145  150
CONECT  145  144  146  154
CONECT  146   37  142  145
CONECT  147   25  143  148
CONECT  148  147  149  151
CONECT  149  148  150  152
CONECT  150  144  149  153
CONECT  151  148
CONECT  152  149
CONECT  153  150
CONECT  154  145  155  156  157
CONECT  155  154
CONECT  156  154  158  162
CONECT  157  154
CONECT  158  156  159  163
CONECT  159  158  160  164
CONECT  160  159  161  165
CONECT  161  160  162  166
CONECT  162  156  161  167
CONECT  163  158
CONECT  164  159
CONECT  165  160
CONECT  166  161
CONECT  167  162
END
