# Supplementary material for: Synthesis of a peripherally conjugated 5-6-7 nanographene
Source: Chem Sci. 2015 Sep 29;7(1):286–94. doi: 10.1039/c5sc03280f (PMC5952525; doi:10.1039/c5sc03280f)
Supplement: Supplementary file 1 [file SC-007-C5SC03280F-s001.zip › 5b_1+_out.pdb]

COMPND    5b_1+
AUTHOR    Marcin Stepien
HETATM    1  C           1      -1.117  -0.099  -0.033
HETATM    2  C           2      -1.315   1.273   0.030
HETATM    3  C           3      -0.232   2.183   0.075
HETATM    4  C           4       1.102   1.667   0.103
HETATM    5  C           5       1.253   0.271   0.034
HETATM    6  C           6       0.161  -0.596   0.022
HETATM    7  N           7      -2.176  -0.975  -0.083
HETATM    8  N           8      -2.631   1.698  -0.002
HETATM    9  C           9      -3.735   0.836  -0.130
HETATM   10  C          10      -4.855   1.654  -0.366
HETATM   11  C          11      -4.431   3.009  -0.326
HETATM   12  C          12      -2.045  -2.359  -0.014
HETATM   13  C          13      -3.355  -2.859   0.165
HETATM   14  C          14      -4.257  -1.756   0.160
HETATM   15  C          15      -3.500  -0.575  -0.023
HETATM   16  N          16       2.487  -0.349   0.043
HETATM   17  N          17       2.310   2.431   0.135
HETATM   18  C          18       2.712  -1.729   0.134
HETATM   19  C          19       4.084  -1.881   0.404
HETATM   20  C          20       4.677  -0.583   0.434
HETATM   21  C          21       3.657   0.355   0.163
HETATM   22  C          22       3.556   1.773  -0.005
HETATM   23  C          23       4.533   2.722  -0.303
HETATM   24  C          24       3.908   3.993  -0.252
HETATM   25  C          25       2.546   3.823   0.052
HETATM   26  N          26       0.339  -1.963   0.011
HETATM   27  C          27      -6.188   1.205  -0.844
HETATM   28  C          28      -5.276   4.156  -0.734
HETATM   29  C          29      -0.711  -2.885  -0.107
HETATM   30  C          30      -3.729  -4.242   0.552
HETATM   31  C          31      -5.686  -1.847   0.550
HETATM   32  C          32       1.571  -2.586  -0.030
HETATM   33  C          33       4.761  -3.129   0.843
HETATM   34  C          34       6.036  -0.287   0.941
HETATM   35  C          35       5.885   2.446  -0.847
HETATM   36  C          36       4.599   5.253  -0.638
HETATM   37  C          37      -3.038   3.026  -0.058
HETATM   38  C          38      -0.101  -4.139  -0.305
HETATM   39  C          39       1.313  -3.957  -0.259
HETATM   40  C          40      -0.769  -5.390  -0.744
HETATM   41  C          41       2.301  -4.991  -0.649
HETATM   42  C          42       4.342   5.831  -1.890
HETATM   43  C          43       5.002   6.989  -2.297
HETATM   44  C          44       5.929   7.577  -1.438
HETATM   45  C          45       6.206   7.027  -0.189
HETATM   46  C          46       5.542   5.864   0.202
HETATM   47  C          47       7.057   2.933  -0.252
HETATM   48  C          48       8.303   2.725  -0.841
HETATM   49  C          49       8.377   2.023  -2.042
HETATM   50  C          50       7.231   1.522  -2.658
HETATM   51  C          51       5.994   1.737  -2.055
HETATM   52  C          52       6.174   0.451   2.129
HETATM   53  C          53       7.426   0.682   2.694
HETATM   54  C          54       8.557   0.169   2.061
HETATM   55  C          55       8.454  -0.561   0.879
HETATM   56  C          56       7.194  -0.786   0.327
HETATM   57  C          57       4.501  -3.624   2.130
HETATM   58  C          58       5.173  -4.743   2.620
HETATM   59  C          59       6.113  -5.373   1.809
HETATM   60  C          60       6.385  -4.911   0.523
HETATM   61  C          61       5.708  -3.788   0.049
HETATM   62  C          62       2.566  -6.113   0.148
HETATM   63  C          63       3.430  -7.116  -0.290
HETATM   64  C          64       4.028  -6.996  -1.543
HETATM   65  C          65       3.788  -5.891  -2.357
HETATM   66  C          66       2.928  -4.893  -1.902
HETATM   67  C          67      -0.787  -6.546   0.046
HETATM   68  C          68      -1.341  -7.733  -0.432
HETATM   69  C          69      -1.877  -7.761  -1.718
HETATM   70  C          70      -1.878  -6.626  -2.526
HETATM   71  C          71      -1.326  -5.446  -2.032
HETATM   72  C          72      -4.499  -5.068  -0.277
HETATM   73  C          73      -4.911  -6.329   0.150
HETATM   74  C          74      -4.553  -6.763   1.425
HETATM   75  C          75      -3.785  -5.965   2.272
HETATM   76  C          76      -3.376  -4.710   1.827
HETATM   77  C          77      -6.072  -1.399   1.823
HETATM   78  C          78      -7.381  -1.554   2.273
HETATM   79  C          79      -8.315  -2.163   1.437
HETATM   80  C          80      -7.963  -2.610   0.165
HETATM   81  C          81      -6.648  -2.452  -0.270
HETATM   82  C          82      -6.302   0.705  -2.151
HETATM   83  C          83      -7.541   0.355  -2.683
HETATM   84  C          84      -8.680   0.505  -1.894
HETATM   85  C          85      -8.597   0.990  -0.590
HETATM   86  C          86      -7.350   1.339  -0.073
HETATM   87  C          87      -4.976   4.850  -1.920
HETATM   88  C          88      -5.766   5.914  -2.350
HETATM   89  C          89      -6.872   6.288  -1.587
HETATM   90  C          90      -7.197   5.617  -0.409
HETATM   91  C          91      -6.399   4.553   0.008
HETATM   92  H          92       3.620   5.368  -2.556
HETATM   93  H          93       4.800   7.427  -3.268
HETATM   94 Cl          94       6.764   9.043  -1.941
HETATM   95  H          95       6.928   7.497   0.469
HETATM   96  H          96       5.743   5.445   1.182
HETATM   97  H          97       7.005   3.465   0.690
HETATM   98  H          98       9.204   3.100  -0.370
HETATM   99 Cl          99       9.947   1.760  -2.795
HETATM  100  H         100       7.303   0.983  -3.596
HETATM  101  H         101       5.097   1.366  -2.541
HETATM  102  H         102       5.289   0.833   2.628
HETATM  103  H         103       7.521   1.243   3.617
HETATM  104 Cl         104      10.145   0.452   2.768
HETATM  105  H         105       9.344  -0.946   0.394
HETATM  106  H         106       7.117  -1.341  -0.600
HETATM  107  H         107       3.778  -3.119   2.763
HETATM  108  H         108       4.974  -5.113   3.620
HETATM  109 Cl         109       6.971  -6.784   2.419
HETATM  110  H         110       7.114  -5.419  -0.099
HETATM  111  H         111       5.911  -3.434  -0.956
HETATM  112  H         112       2.105  -6.202   1.125
HETATM  113  H         113       3.634  -7.978   0.334
HETATM  114 Cl         114       5.110  -8.264  -2.108
HETATM  115  H         115       4.258  -5.814  -3.330
HETATM  116  H         116       2.725  -4.037  -2.538
HETATM  117  H         117      -0.375  -6.522   1.049
HETATM  118  H         118      -1.355  -8.623   0.186
HETATM  119 Cl         119      -2.568  -9.259  -2.333
HETATM  120  H         120      -2.296  -6.665  -3.525
HETATM  121  H         121      -1.309  -4.563  -2.663
HETATM  122  H         122      -4.772  -4.732  -1.272
HETATM  123  H         123      -5.502  -6.966  -0.498
HETATM  124 Cl         124      -5.076  -8.350   1.977
HETATM  125  H         125      -3.518  -6.316   3.262
HETATM  126  H         126      -2.791  -4.078   2.488
HETATM  127  H         127      -5.337  -0.941   2.477
HETATM  128  H         128      -7.669  -1.215   3.262
HETATM  129 Cl         129      -9.971  -2.367   1.997
HETATM  130  H         130      -8.703  -3.075  -0.476
HETATM  131  H         131      -6.374  -2.795  -1.262
HETATM  132  H         132      -5.413   0.605  -2.766
HETATM  133  H         133      -7.622  -0.021  -3.696
HETATM  134 Cl         134     -10.252   0.071  -2.556
HETATM  135  H         135      -9.492   1.091   0.014
HETATM  136  H         136      -7.285   1.703   0.946
HETATM  137  H         137      -4.120   4.550  -2.515
HETATM  138  H         138      -5.530   6.441  -3.267
HETATM  139 Cl         139      -7.873   7.632  -2.119
HETATM  140  H         140      -8.058   5.922   0.175
HETATM  141  H         141      -6.639   4.045   0.935
HETATM  142  C         142      -0.622   3.554   0.139
HETATM  143  C         143       0.181   4.705   0.306
HETATM  144  C         144      -0.709   5.795   0.485
HETATM  145  N         145      -2.018   5.331   0.380
HETATM  146  C         146      -1.981   3.969   0.152
HETATM  147  C         147       1.584   4.887   0.331
HETATM  148  C         148       2.017   6.191   0.641
HETATM  149  C         149       1.124   7.249   0.841
HETATM  150  C         150      -0.257   7.083   0.753
HETATM  151  H         151       3.071   6.398   0.738
HETATM  152  H         152       1.526   8.229   1.075
HETATM  153  H         153      -0.934   7.914   0.911
HETATM  154  C         154      -3.160   6.165   0.772
HETATM  155  H         155      -3.136   7.078   0.170
HETATM  156  C         156      -3.196   6.511   2.252
HETATM  157  H         157      -4.066   5.635   0.493
HETATM  158  C         158      -3.540   7.809   2.647
HETATM  159  C         159      -3.644   8.136   4.000
HETATM  160  C         160      -3.398   7.168   4.974
HETATM  161  C         161      -3.050   5.871   4.588
HETATM  162  C         162      -2.954   5.544   3.235
HETATM  163  H         163      -3.730   8.568   1.893
HETATM  164  H         164      -3.911   9.148   4.291
HETATM  165  H         165      -3.472   7.421   6.028
HETATM  166  H         166      -2.856   5.113   5.341
HETATM  167  H         167      -2.685   4.532   2.946
CONECT    1    2    6    7
CONECT    2    1    3    8
CONECT    3    2    4  142
CONECT    4    3    5   17
CONECT    5    4    6   16
CONECT    6    1    5   26
CONECT    7    1   12   15
CONECT    8    2    9   37
CONECT    9    8   10   15
CONECT   10    9   11   27
CONECT   11   10   28   37
CONECT   12    7   13   29
CONECT   13   12   14   30
CONECT   14   13   15   31
CONECT   15    7    9   14
CONECT   16    5   18   21
CONECT   17    4   22   25
CONECT   18   16   19   32
CONECT   19   18   20   33
CONECT   20   19   21   34
CONECT   21   16   20   22
CONECT   22   17   21   23
CONECT   23   22   24   35
CONECT   24   23   25   36
CONECT   25   17   24  147
CONECT   26    6   29   32
CONECT   27   10   82   86
CONECT   28   11   87   91
CONECT   29   12   26   38
CONECT   30   13   72   76
CONECT   31   14   77   81
CONECT   32   18   26   39
CONECT   33   19   57   61
CONECT   34   20   52   56
CONECT   35   23   47   51
CONECT   36   24   42   46
CONECT   37    8   11  146
CONECT   38   29   39   40
CONECT   39   32   38   41
CONECT   40   38   67   71
CONECT   41   39   62   66
CONECT   42   36   43   92
CONECT   43   42   44   93
CONECT   44   43   45   94
CONECT   45   44   46   95
CONECT   46   36   45   96
CONECT   47   35   48   97
CONECT   48   47   49   98
CONECT   49   48   50   99
CONECT   50   49   51  100
CONECT   51   35   50  101
CONECT   52   34   53  102
CONECT   53   52   54  103
CONECT   54   53   55  104
CONECT   55   54   56  105
CONECT   56   34   55  106
CONECT   57   33   58  107
CONECT   58   57   59  108
CONECT   59   58   60  109
CONECT   60   59   61  110
CONECT   61   33   60  111
CONECT   62   41   63  112
CONECT   63   62   64  113
CONECT   64   63   65  114
CONECT   65   64   66  115
CONECT   66   41   65  116
CONECT   67   40   68  117
CONECT   68   67   69  118
CONECT   69   68   70  119
CONECT   70   69   71  120
CONECT   71   40   70  121
CONECT   72   30   73  122
CONECT   73   72   74  123
CONECT   74   73   75  124
CONECT   75   74   76  125
CONECT   76   30   75  126
CONECT   77   31   78  127
CONECT   78   77   79  128
CONECT   79   78   80  129
CONECT   80   79   81  130
CONECT   81   31   80  131
CONECT   82   27   83  132
CONECT   83   82   84  133
CONECT   84   83   85  134
CONECT   85   84   86  135
CONECT   86   27   85  136
CONECT   87   28   88  137
CONECT   88   87   89  138
CONECT   89   88   90  139
CONECT   90   89   91  140
CONECT   91   28   90  141
CONECT   92   42
CONECT   93   43
CONECT   94   44
CONECT   95   45
CONECT   96   46
CONECT   97   47
CONECT   98   48
CONECT   99   49
CONECT  100   50
CONECT  101   51
CONECT  102   52
CONECT  103   53
CONECT  104   54
CONECT  105   55
CONECT  106   56
CONECT  107   57
CONECT  108   58
CONECT  109   59
CONECT  110   60
CONECT  111   61
CONECT  112   62
CONECT  113   63
CONECT  114   64
CONECT  115   65
CONECT  116   66
CONECT  117   67
CONECT  118   68
CONECT  119   69
CONECT  120   70
CONECT  121   71
CONECT  122   72
CONECT  123   73
CONECT  124   74
CONECT  125   75
CONECT  126   76
CONECT  127   77
CONECT  128   78
CONECT  129   79
CONECT  130   80
CONECT  131   81
CONECT  132   82
CONECT  133   83
CONECT  134   84
CONECT  135   85
CONECT  136   86
CONECT  137   87
CONECT  138   88
CONECT  139   89
CONECT  140   90
CONECT  141   91
CONECT  142    3  143  146
CONECT  143  142  144  147
CONECT  144  143  145  150
CONECT  145  144  146  154
CONECT  146   37  142  145
CONECT  147   25  143  148
CONECT  148  147  149  151
CONECT  149  148  150  152
CONECT  150  144  149  153
CONECT  151  148
CONECT  152  149
CONECT  153  150
CONECT  154  145  155  156  157
CONECT  155  154
CONECT  156  154  158  162
CONECT  157  154
CONECT  158  156  159  163
CONECT  159  158  160  164
CONECT  160  159  161  165
CONECT  161  160  162  166
CONECT  162  156  161  167
CONECT  163  158
CONECT  164  159
CONECT  165  160
CONECT  166  161
CONECT  167  162
END
