# Supplementary material for: Synthesis of a peripherally conjugated 5-6-7 nanographene
Source: Chem Sci. 2015 Sep 29;7(1):286–94. doi: 10.1039/c5sc03280f (PMC5952525; doi:10.1039/c5sc03280f)
Supplement: Supplementary file 1 [file SC-007-C5SC03280F-s001.zip › 5b_2+_out.pdb]

COMPND    5b_2+
AUTHOR    Marcin Stepien
HETATM    1  C           1      -1.120  -0.079  -0.025
HETATM    2  C           2      -1.286   1.296   0.033
HETATM    3  C           3      -0.182   2.179   0.064
HETATM    4  C           4       1.139   1.633   0.075
HETATM    5  C           5       1.255   0.238   0.009
HETATM    6  C           6       0.143  -0.603   0.006
HETATM    7  N           7      -2.196  -0.929  -0.051
HETATM    8  N           8      -2.587   1.749   0.006
HETATM    9  C           9      -3.712   0.902  -0.111
HETATM   10  C          10      -4.825   1.751  -0.349
HETATM   11  C          11      -4.374   3.084  -0.312
HETATM   12  C          12      -2.096  -2.319  -0.004
HETATM   13  C          13      -3.438  -2.789   0.163
HETATM   14  C          14      -4.301  -1.677   0.171
HETATM   15  C          15      -3.505  -0.496  -0.005
HETATM   16  N          16       2.470  -0.413   0.020
HETATM   17  N          17       2.365   2.363   0.091
HETATM   18  C          18       2.656  -1.800   0.104
HETATM   19  C          19       4.036  -1.989   0.383
HETATM   20  C          20       4.657  -0.716   0.413
HETATM   21  C          21       3.655   0.260   0.133
HETATM   22  C          22       3.593   1.671  -0.026
HETATM   23  C          23       4.607   2.602  -0.309
HETATM   24  C          24       4.023   3.882  -0.257
HETATM   25  C          25       2.639   3.749   0.022
HETATM   26  N          26       0.288  -1.969  -0.011
HETATM   27  C          27      -6.157   1.316  -0.840
HETATM   28  C          28      -5.182   4.256  -0.724
HETATM   29  C          29      -0.791  -2.871  -0.090
HETATM   30  C          30      -3.861  -4.166   0.523
HETATM   31  C          31      -5.725  -1.718   0.571
HETATM   32  C          32       1.502  -2.616  -0.054
HETATM   33  C          33       4.656  -3.257   0.840
HETATM   34  C          34       6.012  -0.440   0.941
HETATM   35  C          35       5.952   2.284  -0.838
HETATM   36  C          36       4.759   5.121  -0.627
HETATM   37  C          37      -2.967   3.077  -0.041
HETATM   38  C          38      -0.203  -4.154  -0.273
HETATM   39  C          39       1.201  -4.000  -0.270
HETATM   40  C          40      -0.903  -5.405  -0.665
HETATM   41  C          41       2.168  -5.039  -0.678
HETATM   42  C          42       4.567   5.688  -1.896
HETATM   43  C          43       5.270   6.826  -2.285
HETATM   44  C          44       6.172   7.404  -1.393
HETATM   45  C          45       6.384   6.861  -0.127
HETATM   46  C          46       5.678   5.718   0.247
HETATM   47  C          47       7.131   2.769  -0.253
HETATM   48  C          48       8.372   2.521  -0.834
HETATM   49  C          49       8.435   1.789  -2.019
HETATM   50  C          50       7.281   1.294  -2.624
HETATM   51  C          51       6.047   1.542  -2.028
HETATM   52  C          52       6.132   0.307   2.126
HETATM   53  C          53       7.374   0.520   2.717
HETATM   54  C          54       8.511  -0.012   2.112
HETATM   55  C          55       8.423  -0.747   0.931
HETATM   56  C          56       7.173  -0.960   0.354
HETATM   57  C          57       4.267  -3.789   2.079
HETATM   58  C          58       4.873  -4.934   2.590
HETATM   59  C          59       5.875  -5.557   1.847
HETATM   60  C          60       6.273  -5.057   0.609
HETATM   61  C          61       5.662  -3.906   0.113
HETATM   62  C          62       2.272  -6.269  -0.010
HETATM   63  C          63       3.121  -7.266  -0.483
HETATM   64  C          64       3.861  -7.038  -1.643
HETATM   65  C          65       3.777  -5.824  -2.326
HETATM   66  C          66       2.939  -4.829  -1.834
HETATM   67  C          67      -1.078  -6.472   0.225
HETATM   68  C          68      -1.648  -7.670  -0.201
HETATM   69  C          69      -2.042  -7.799  -1.532
HETATM   70  C          70      -1.885  -6.751  -2.437
HETATM   71  C          71      -1.317  -5.558  -1.997
HETATM   72  C          72      -4.552  -4.991  -0.374
HETATM   73  C          73      -5.030  -6.236   0.029
HETATM   74  C          74      -4.823  -6.651   1.344
HETATM   75  C          75      -4.135  -5.850   2.255
HETATM   76  C          76      -3.654  -4.612   1.837
HETATM   77  C          77      -6.096  -1.155   1.804
HETATM   78  C          78      -7.401  -1.267   2.277
HETATM   79  C          79      -8.347  -1.938   1.502
HETATM   80  C          80      -8.008  -2.493   0.269
HETATM   81  C          81      -6.696  -2.386  -0.188
HETATM   82  C          82      -6.246   0.751  -2.122
HETATM   83  C          83      -7.480   0.409  -2.671
HETATM   84  C          84      -8.636   0.629  -1.923
HETATM   85  C          85      -8.575   1.178  -0.644
HETATM   86  C          86      -7.335   1.522  -0.109
HETATM   87  C          87      -4.849   4.938  -1.907
HETATM   88  C          88      -5.604   6.024  -2.343
HETATM   89  C          89      -6.701   6.437  -1.585
HETATM   90  C          90      -7.053   5.778  -0.407
HETATM   91  C          91      -6.295   4.687   0.014
HETATM   92  H          92       3.864   5.235  -2.588
HETATM   93  H          93       5.121   7.256  -3.269
HETATM   94 Cl          94       7.058   8.843  -1.873
HETATM   95  H          95       7.087   7.322   0.557
HETATM   96  H          96       5.829   5.305   1.239
HETATM   97  H          97       7.087   3.326   0.675
HETATM   98  H          98       9.279   2.891  -0.371
HETATM   99 Cl          99       9.997   1.482  -2.762
HETATM  100  H         100       7.344   0.735  -3.550
HETATM  101  H         101       5.145   1.178  -2.508
HETATM  102  H         102       5.242   0.705   2.604
HETATM  103  H         103       7.456   1.084   3.640
HETATM  104 Cl         104      10.084   0.252   2.849
HETATM  105  H         105       9.318  -1.145   0.467
HETATM  106  H         106       7.110  -1.516  -0.573
HETATM  107  H         107       3.498  -3.292   2.662
HETATM  108  H         108       4.578  -5.333   3.554
HETATM  109 Cl         109       6.646  -7.002   2.483
HETATM  110  H         110       7.047  -5.558   0.039
HETATM  111  H         111       5.960  -3.528  -0.858
HETATM  112  H         112       1.699  -6.448   0.891
HETATM  113  H         113       3.205  -8.210   0.042
HETATM  114 Cl         114       4.919  -8.297  -2.253
HETATM  115  H         115       4.354  -5.664  -3.229
HETATM  116  H         116       2.862  -3.888  -2.370
HETATM  117  H         117      -0.775  -6.369   1.262
HETATM  118  H         118      -1.783  -8.493   0.492
HETATM  119 Cl         119      -2.753  -9.310  -2.078
HETATM  120  H         120      -2.192  -6.868  -3.470
HETATM  121  H         121      -1.177  -4.745  -2.703
HETATM  122  H         122      -4.711  -4.667  -1.397
HETATM  123  H         123      -5.560  -6.874  -0.668
HETATM  124 Cl         124      -5.437  -8.212   1.863
HETATM  125  H         125      -3.985  -6.185   3.275
HETATM  126  H         126      -3.132  -3.978   2.547
HETATM  127  H         127      -5.354  -0.648   2.412
HETATM  128  H         128      -7.678  -0.845   3.236
HETATM  129 Cl         129      -9.995  -2.083   2.090
HETATM  130  H         130      -8.757  -3.003  -0.325
HETATM  131  H         131      -6.433  -2.813  -1.148
HETATM  132  H         132      -5.345   0.597  -2.708
HETATM  133  H         133      -7.543  -0.014  -3.667
HETATM  134 Cl         134     -10.197   0.202  -2.606
HETATM  135  H         135      -9.483   1.334  -0.072
HETATM  136  H         136      -7.289   1.935   0.892
HETATM  137  H         137      -4.001   4.611  -2.500
HETATM  138  H         138      -5.347   6.541  -3.260
HETATM  139 Cl         139      -7.651   7.810  -2.122
HETATM  140  H         140      -7.905   6.113   0.173
HETATM  141  H         141      -6.557   4.190   0.941
HETATM  142  C         142      -0.538   3.555   0.128
HETATM  143  C         143       0.289   4.681   0.261
HETATM  144  C         144      -0.578   5.797   0.429
HETATM  145  N         145      -1.900   5.360   0.367
HETATM  146  C         146      -1.900   4.002   0.154
HETATM  147  C         147       1.705   4.831   0.266
HETATM  148  C         148       2.166   6.140   0.527
HETATM  149  C         149       1.297   7.216   0.706
HETATM  150  C         150      -0.094   7.078   0.647
HETATM  151  H         151       3.223   6.332   0.607
HETATM  152  H         152       1.720   8.194   0.903
HETATM  153  H         153      -0.746   7.929   0.791
HETATM  154  C         154      -3.025   6.233   0.738
HETATM  155  H         155      -3.054   7.070   0.035
HETATM  156  C         156      -2.965   6.743   2.168
HETATM  157  H         157      -3.938   5.665   0.585
HETATM  158  C         158      -3.283   8.080   2.431
HETATM  159  C         159      -3.301   8.560   3.742
HETATM  160  C         160      -2.992   7.707   4.802
HETATM  161  C         161      -2.671   6.371   4.546
HETATM  162  C         162      -2.662   5.891   3.237
HETATM  163  H         163      -3.522   8.750   1.608
HETATM  164  H         164      -3.549   9.599   3.932
HETATM  165  H         165      -2.999   8.079   5.822
HETATM  166  H         166      -2.431   5.703   5.367
HETATM  167  H         167      -2.414   4.849   3.050
CONECT    1    2    6    7
CONECT    2    1    3    8
CONECT    3    2    4  142
CONECT    4    3    5   17
CONECT    5    4    6   16
CONECT    6    1    5   26
CONECT    7    1   12   15
CONECT    8    2    9   37
CONECT    9    8   10   15
CONECT   10    9   11   27
CONECT   11   10   28   37
CONECT   12    7   13   29
CONECT   13   12   14   30
CONECT   14   13   15   31
CONECT   15    7    9   14
CONECT   16    5   18   21
CONECT   17    4   22   25
CONECT   18   16   19   32
CONECT   19   18   20   33
CONECT   20   19   21   34
CONECT   21   16   20   22
CONECT   22   17   21   23
CONECT   23   22   24   35
CONECT   24   23   25   36
CONECT   25   17   24  147
CONECT   26    6   29   32
CONECT   27   10   82   86
CONECT   28   11   87   91
CONECT   29   12   26   38
CONECT   30   13   72   76
CONECT   31   14   77   81
CONECT   32   18   26   39
CONECT   33   19   57   61
CONECT   34   20   52   56
CONECT   35   23   47   51
CONECT   36   24   42   46
CONECT   37    8   11  146
CONECT   38   29   39   40
CONECT   39   32   38   41
CONECT   40   38   67   71
CONECT   41   39   62   66
CONECT   42   36   43   92
CONECT   43   42   44   93
CONECT   44   43   45   94
CONECT   45   44   46   95
CONECT   46   36   45   96
CONECT   47   35   48   97
CONECT   48   47   49   98
CONECT   49   48   50   99
CONECT   50   49   51  100
CONECT   51   35   50  101
CONECT   52   34   53  102
CONECT   53   52   54  103
CONECT   54   53   55  104
CONECT   55   54   56  105
CONECT   56   34   55  106
CONECT   57   33   58  107
CONECT   58   57   59  108
CONECT   59   58   60  109
CONECT   60   59   61  110
CONECT   61   33   60  111
CONECT   62   41   63  112
CONECT   63   62   64  113
CONECT   64   63   65  114
CONECT   65   64   66  115
CONECT   66   41   65  116
CONECT   67   40   68  117
CONECT   68   67   69  118
CONECT   69   68   70  119
CONECT   70   69   71  120
CONECT   71   40   70  121
CONECT   72   30   73  122
CONECT   73   72   74  123
CONECT   74   73   75  124
CONECT   75   74   76  125
CONECT   76   30   75  126
CONECT   77   31   78  127
CONECT   78   77   79  128
CONECT   79   78   80  129
CONECT   80   79   81  130
CONECT   81   31   80  131
CONECT   82   27   83  132
CONECT   83   82   84  133
CONECT   84   83   85  134
CONECT   85   84   86  135
CONECT   86   27   85  136
CONECT   87   28   88  137
CONECT   88   87   89  138
CONECT   89   88   90  139
CONECT   90   89   91  140
CONECT   91   28   90  141
CONECT   92   42
CONECT   93   43
CONECT   94   44
CONECT   95   45
CONECT   96   46
CONECT   97   47
CONECT   98   48
CONECT   99   49
CONECT  100   50
CONECT  101   51
CONECT  102   52
CONECT  103   53
CONECT  104   54
CONECT  105   55
CONECT  106   56
CONECT  107   57
CONECT  108   58
CONECT  109   59
CONECT  110   60
CONECT  111   61
CONECT  112   62
CONECT  113   63
CONECT  114   64
CONECT  115   65
CONECT  116   66
CONECT  117   67
CONECT  118   68
CONECT  119   69
CONECT  120   70
CONECT  121   71
CONECT  122   72
CONECT  123   73
CONECT  124   74
CONECT  125   75
CONECT  126   76
CONECT  127   77
CONECT  128   78
CONECT  129   79
CONECT  130   80
CONECT  131   81
CONECT  132   82
CONECT  133   83
CONECT  134   84
CONECT  135   85
CONECT  136   86
CONECT  137   87
CONECT  138   88
CONECT  139   89
CONECT  140   90
CONECT  141   91
CONECT  142    3  143  146
CONECT  143  142  144  147
CONECT  144  143  145  150
CONECT  145  144  146  154
CONECT  146   37  142  145
CONECT  147   25  143  148
CONECT  148  147  149  151
CONECT  149  148  150  152
CONECT  150  144  149  153
CONECT  151  148
CONECT  152  149
CONECT  153  150
CONECT  154  145  155  156  157
CONECT  155  154
CONECT  156  154  158  162
CONECT  157  154
CONECT  158  156  159  163
CONECT  159  158  160  164
CONECT  160  159  161  165
CONECT  161  160  162  166
CONECT  162  156  161  167
CONECT  163  158
CONECT  164  159
CONECT  165  160
CONECT  166  161
CONECT  167  162
END
