# Supplementary material for: Synthesis of a peripherally conjugated 5-6-7 nanographene
Source: Chem Sci. 2015 Sep 29;7(1):286–94. doi: 10.1039/c5sc03280f (PMC5952525; doi:10.1039/c5sc03280f)
Supplement: Supplementary file 1 [file SC-007-C5SC03280F-s001.zip › 9_0_out.pdb]

COMPND    9_0
AUTHOR    Marcin Stepien
HETATM    1  C           1       1.215   1.206  -0.065
HETATM    2  C           2      -0.184   1.234  -0.230
HETATM    3  C           3      -0.897   0.000  -0.334
HETATM    4  C           4      -0.183  -1.234  -0.230
HETATM    5  C           5       1.216  -1.206  -0.065
HETATM    6  C           6       1.899   0.000   0.012
HETATM    7  N           7       1.983   2.356   0.012
HETATM    8  N           8      -0.752   2.540  -0.290
HETATM    9  C           9       0.036   3.718  -0.221
HETATM   10  C          10      -0.804   4.809  -0.301
HETATM   11  C          11      -2.128   4.318  -0.412
HETATM   12  C          12       3.371   2.405   0.165
HETATM   13  C          13       3.711   3.752   0.180
HETATM   14  C          14       2.522   4.515   0.034
HETATM   15  C          15       1.457   3.628  -0.070
HETATM   16  N          16       1.984  -2.355   0.012
HETATM   17  N          17      -0.751  -2.541  -0.289
HETATM   18  C          18       3.372  -2.404   0.164
HETATM   19  C          19       3.714  -3.750   0.178
HETATM   20  C          20       2.525  -4.514   0.032
HETATM   21  C          21       1.460  -3.627  -0.070
HETATM   22  C          22       0.038  -3.718  -0.221
HETATM   23  C          23      -0.801  -4.810  -0.300
HETATM   24  C          24      -2.126  -4.319  -0.409
HETATM   25  C          25      -2.078  -2.947  -0.399
HETATM   26  N          26       3.274   0.001   0.165
HETATM   27  C          27       4.063   1.148   0.251
HETATM   28  C          28       4.064  -1.146   0.251
HETATM   29  C          29      -2.080   2.945  -0.402
HETATM   30  C          30       5.373   0.713   0.397
HETATM   31  C          31       5.373  -0.710   0.396
HETATM   32  C          32      -2.358  -0.001  -0.590
HETATM   33  C          33      -3.427   0.000   0.384
HETATM   34  C          34      -4.649  -0.001  -0.343
HETATM   35  N          35      -4.327  -0.003  -1.686
HETATM   36  C          36      -2.958  -0.002  -1.829
HETATM   37  C          37      -3.468   0.001   1.790
HETATM   38  C          38      -4.703   0.001   2.424
HETATM   39  C          39      -5.905   0.000   1.682
HETATM   40  C          40      -5.897  -0.001   0.293
HETATM   41  H          41      -4.750   0.002   3.508
HETATM   42  H          42      -6.855   0.001   2.208
HETATM   43  H          43      -6.820  -0.002  -0.278
HETATM   44  H          44      -0.485   5.841  -0.273
HETATM   45  H          45      -3.034   4.903  -0.488
HETATM   46  H          46       4.714   4.141   0.283
HETATM   47  H          47       2.450   5.592   0.008
HETATM   48  H          48       4.717  -4.138   0.281
HETATM   49  H          49       2.453  -5.591   0.006
HETATM   50  H          50      -0.481  -5.841  -0.272
HETATM   51  H          51      -3.031  -4.906  -0.483
HETATM   52  H          52       6.238   1.353   0.492
HETATM   53  H          53       6.238  -1.349   0.492
HETATM   54  H          54      -4.988  -0.003  -2.448
HETATM   55  H          55      -2.880  -2.241  -0.447
HETATM   56  H          56      -2.881   2.239  -0.452
HETATM   57  H          57      -2.504  -0.003  -2.809
HETATM   58  H          58      -2.548   0.002   2.366
CONECT    1    2    6    7
CONECT    2    1    3    8
CONECT    3    2    4   32
CONECT    4    3    5   17
CONECT    5    4    6   16
CONECT    6    1    5   26
CONECT    7    1   12   15
CONECT    8    2    9   29
CONECT    9    8   10   15
CONECT   10    9   11   44
CONECT   11   10   29   45
CONECT   12    7   13   27
CONECT   13   12   14   46
CONECT   14   13   15   47
CONECT   15    7    9   14
CONECT   16    5   18   21
CONECT   17    4   22   25
CONECT   18   16   19   28
CONECT   19   18   20   48
CONECT   20   19   21   49
CONECT   21   16   20   22
CONECT   22   17   21   23
CONECT   23   22   24   50
CONECT   24   23   25   51
CONECT   25   17   24   55
CONECT   26    6   27   28
CONECT   27   12   26   30
CONECT   28   18   26   31
CONECT   29    8   11   56
CONECT   30   27   31   52
CONECT   31   28   30   53
CONECT   32    3   33   36
CONECT   33   32   34   37
CONECT   34   33   35   40
CONECT   35   34   36   54
CONECT   36   32   35   57
CONECT   37   33   38   58
CONECT   38   37   39   41
CONECT   39   38   40   42
CONECT   40   34   39   43
CONECT   41   38
CONECT   42   39
CONECT   43   40
CONECT   44   10
CONECT   45   11
CONECT   46   13
CONECT   47   14
CONECT   48   19
CONECT   49   20
CONECT   50   23
CONECT   51   24
CONECT   52   30
CONECT   53   31
CONECT   54   35
CONECT   55   25
CONECT   56   29
CONECT   57   36
CONECT   58   37
END
