# Supplementary material for: Synthesis of a peripherally conjugated 5-6-7 nanographene
Source: Chem Sci. 2015 Sep 29;7(1):286–94. doi: 10.1039/c5sc03280f (PMC5952525; doi:10.1039/c5sc03280f)
Supplement: Supplementary file 1 [file SC-007-C5SC03280F-s001.zip › 9_1+_out.pdb]

COMPND    9_1+
AUTHOR    Marcin Stepien
HETATM    1  C           1       1.203   1.202  -0.064
HETATM    2  C           2      -0.195   1.231  -0.229
HETATM    3  C           3      -0.911   0.000  -0.336
HETATM    4  C           4      -0.195  -1.232  -0.229
HETATM    5  C           5       1.203  -1.202  -0.064
HETATM    6  C           6       1.884   0.000   0.012
HETATM    7  N           7       1.974   2.346   0.012
HETATM    8  N           8      -0.751   2.540  -0.286
HETATM    9  C           9       0.055   3.715  -0.222
HETATM   10  C          10      -0.780   4.817  -0.302
HETATM   11  C          11      -2.100   4.338  -0.407
HETATM   12  C          12       3.369   2.384   0.164
HETATM   13  C          13       3.718   3.746   0.178
HETATM   14  C          14       2.550   4.502   0.034
HETATM   15  C          15       1.462   3.609  -0.070
HETATM   16  N          16       1.975  -2.346   0.011
HETATM   17  N          17      -0.750  -2.540  -0.285
HETATM   18  C          18       3.370  -2.382   0.164
HETATM   19  C          19       3.719  -3.745   0.178
HETATM   20  C          20       2.552  -4.501   0.034
HETATM   21  C          21       1.463  -3.609  -0.071
HETATM   22  C          22       0.057  -3.715  -0.222
HETATM   23  C          23      -0.778  -4.817  -0.301
HETATM   24  C          24      -2.098  -4.339  -0.404
HETATM   25  C          25      -2.062  -2.959  -0.390
HETATM   26  N          26       3.257   0.001   0.164
HETATM   27  C          27       4.041   1.145   0.249
HETATM   28  C          28       4.042  -1.144   0.249
HETATM   29  C          29      -2.063   2.958  -0.393
HETATM   30  C          30       5.374   0.698   0.399
HETATM   31  C          31       5.374  -0.697   0.399
HETATM   32  C          32      -2.372  -0.001  -0.593
HETATM   33  C          33      -3.439   0.000   0.383
HETATM   34  C          34      -4.660  -0.001  -0.347
HETATM   35  N          35      -4.336  -0.002  -1.690
HETATM   36  C          36      -2.970  -0.002  -1.834
HETATM   37  C          37      -3.481   0.001   1.789
HETATM   38  C          38      -4.718   0.001   2.419
HETATM   39  C          39      -5.918   0.000   1.675
HETATM   40  C          40      -5.908  -0.001   0.286
HETATM   41  H          41      -4.768   0.002   3.504
HETATM   42  H          42      -6.869   0.000   2.200
HETATM   43  H          43      -6.830  -0.001  -0.287
HETATM   44  H          44      -0.452   5.846  -0.277
HETATM   45  H          45      -3.001   4.930  -0.480
HETATM   46  H          46       4.723   4.127   0.281
HETATM   47  H          47       2.479   5.579   0.006
HETATM   48  H          48       4.725  -4.126   0.281
HETATM   49  H          49       2.481  -5.578   0.005
HETATM   50  H          50      -0.450  -5.846  -0.276
HETATM   51  H          51      -2.999  -4.931  -0.476
HETATM   52  H          52       6.235   1.342   0.495
HETATM   53  H          53       6.236  -1.340   0.495
HETATM   54  H          54      -4.997  -0.002  -2.452
HETATM   55  H          55      -2.874  -2.262  -0.432
HETATM   56  H          56      -2.874   2.260  -0.435
HETATM   57  H          57      -2.516  -0.002  -2.815
HETATM   58  H          58      -2.563   0.001   2.368
CONECT    1    2    6    7
CONECT    2    1    3    8
CONECT    3    2    4   32
CONECT    4    3    5   17
CONECT    5    4    6   16
CONECT    6    1    5   26
CONECT    7    1   12   15
CONECT    8    2    9   29
CONECT    9    8   10   15
CONECT   10    9   11   44
CONECT   11   10   29   45
CONECT   12    7   13   27
CONECT   13   12   14   46
CONECT   14   13   15   47
CONECT   15    7    9   14
CONECT   16    5   18   21
CONECT   17    4   22   25
CONECT   18   16   19   28
CONECT   19   18   20   48
CONECT   20   19   21   49
CONECT   21   16   20   22
CONECT   22   17   21   23
CONECT   23   22   24   50
CONECT   24   23   25   51
CONECT   25   17   24   55
CONECT   26    6   27   28
CONECT   27   12   26   30
CONECT   28   18   26   31
CONECT   29    8   11   56
CONECT   30   27   31   52
CONECT   31   28   30   53
CONECT   32    3   33   36
CONECT   33   32   34   37
CONECT   34   33   35   40
CONECT   35   34   36   54
CONECT   36   32   35   57
CONECT   37   33   38   58
CONECT   38   37   39   41
CONECT   39   38   40   42
CONECT   40   34   39   43
CONECT   41   38
CONECT   42   39
CONECT   43   40
CONECT   44   10
CONECT   45   11
CONECT   46   13
CONECT   47   14
CONECT   48   19
CONECT   49   20
CONECT   50   23
CONECT   51   24
CONECT   52   30
CONECT   53   31
CONECT   54   35
CONECT   55   25
CONECT   56   29
CONECT   57   36
CONECT   58   37
END
