# Supplementary material for: Synthesis of a peripherally conjugated 5-6-7 nanographene
Source: Chem Sci. 2015 Sep 29;7(1):286–94. doi: 10.1039/c5sc03280f (PMC5952525; doi:10.1039/c5sc03280f)
Supplement: Supplementary file 1 [file SC-007-C5SC03280F-s001.zip › 9_2+_out.pdb]

COMPND    9_2+
AUTHOR    Marcin Stepien
HETATM    1  C           1       1.192   1.198  -0.058
HETATM    2  C           2      -0.206   1.228  -0.221
HETATM    3  C           3      -0.926   0.000  -0.331
HETATM    4  C           4      -0.206  -1.228  -0.221
HETATM    5  C           5       1.192  -1.198  -0.058
HETATM    6  C           6       1.871   0.000   0.019
HETATM    7  N           7       1.966   2.337   0.015
HETATM    8  N           8      -0.749   2.539  -0.276
HETATM    9  C           9       0.075   3.714  -0.223
HETATM   10  C          10      -0.760   4.827  -0.304
HETATM   11  C          11      -2.073   4.359  -0.396
HETATM   12  C          12       3.369   2.364   0.164
HETATM   13  C          13       3.727   3.744   0.170
HETATM   14  C          14       2.577   4.492   0.027
HETATM   15  C          15       1.464   3.593  -0.073
HETATM   16  N          16       1.966  -2.337   0.015
HETATM   17  N          17      -0.750  -2.539  -0.275
HETATM   18  C          18       3.369  -2.364   0.164
HETATM   19  C          19       3.727  -3.744   0.170
HETATM   20  C          20       2.577  -4.492   0.027
HETATM   21  C          21       1.464  -3.593  -0.073
HETATM   22  C          22       0.075  -3.714  -0.223
HETATM   23  C          23      -0.760  -4.827  -0.304
HETATM   24  C          24      -2.073  -4.359  -0.395
HETATM   25  C          25      -2.046  -2.969  -0.371
HETATM   26  N          26       3.243   0.000   0.169
HETATM   27  C          27       4.023   1.144   0.249
HETATM   28  C          28       4.023  -1.144   0.249
HETATM   29  C          29      -2.046   2.969  -0.372
HETATM   30  C          30       5.380   0.686   0.397
HETATM   31  C          31       5.380  -0.686   0.397
HETATM   32  C          32      -2.383   0.000  -0.594
HETATM   33  C          33      -3.453   0.000   0.379
HETATM   34  C          34      -4.669   0.000  -0.358
HETATM   35  N          35      -4.339   0.000  -1.700
HETATM   36  C          36      -2.976   0.000  -1.841
HETATM   37  C          37      -3.502   0.000   1.786
HETATM   38  C          38      -4.742   0.000   2.408
HETATM   39  C          39      -5.938   0.000   1.657
HETATM   40  C          40      -5.921   0.000   0.268
HETATM   41  H          41      -4.798   0.000   3.492
HETATM   42  H          42      -6.891   0.000   2.177
HETATM   43  H          43      -6.840   0.000  -0.310
HETATM   44  H          44      -0.425   5.854  -0.286
HETATM   45  H          45      -2.972   4.954  -0.464
HETATM   46  H          46       4.736   4.119   0.269
HETATM   47  H          47       2.507   5.569  -0.009
HETATM   48  H          48       4.736  -4.119   0.269
HETATM   49  H          49       2.507  -5.569  -0.009
HETATM   50  H          50      -0.425  -5.854  -0.286
HETATM   51  H          51      -2.972  -4.954  -0.464
HETATM   52  H          52       6.239   1.334   0.491
HETATM   53  H          53       6.239  -1.334   0.491
HETATM   54  H          54      -4.999   0.000  -2.464
HETATM   55  H          55      -2.867  -2.279  -0.398
HETATM   56  H          56      -2.867   2.279  -0.399
HETATM   57  H          57      -2.518   0.000  -2.819
HETATM   58  H          58      -2.587   0.000   2.372
CONECT    1    2    6    7
CONECT    2    1    3    8
CONECT    3    2    4   32
CONECT    4    3    5   17
CONECT    5    4    6   16
CONECT    6    1    5   26
CONECT    7    1   12   15
CONECT    8    2    9   29
CONECT    9    8   10   15
CONECT   10    9   11   44
CONECT   11   10   29   45
CONECT   12    7   13   27
CONECT   13   12   14   46
CONECT   14   13   15   47
CONECT   15    7    9   14
CONECT   16    5   18   21
CONECT   17    4   22   25
CONECT   18   16   19   28
CONECT   19   18   20   48
CONECT   20   19   21   49
CONECT   21   16   20   22
CONECT   22   17   21   23
CONECT   23   22   24   50
CONECT   24   23   25   51
CONECT   25   17   24   55
CONECT   26    6   27   28
CONECT   27   12   26   30
CONECT   28   18   26   31
CONECT   29    8   11   56
CONECT   30   27   31   52
CONECT   31   28   30   53
CONECT   32    3   33   36
CONECT   33   32   34   37
CONECT   34   33   35   40
CONECT   35   34   36   54
CONECT   36   32   35   57
CONECT   37   33   38   58
CONECT   38   37   39   41
CONECT   39   38   40   42
CONECT   40   34   39   43
CONECT   41   38
CONECT   42   39
CONECT   43   40
CONECT   44   10
CONECT   45   11
CONECT   46   13
CONECT   47   14
CONECT   48   19
CONECT   49   20
CONECT   50   23
CONECT   51   24
CONECT   52   30
CONECT   53   31
CONECT   54   35
CONECT   55   25
CONECT   56   29
CONECT   57   36
CONECT   58   37
END
