# Supplementary material for: Synthesis of a peripherally conjugated 5-6-7 nanographene
Source: Chem Sci. 2015 Sep 29;7(1):286–94. doi: 10.1039/c5sc03280f (PMC5952525; doi:10.1039/c5sc03280f)
Supplement: Supplementary file 1 [file SC-007-C5SC03280F-s001.zip › 9b_0_temp.pdb]

COMPND    9b_0
AUTHOR    Marcin Stepien
HETATM    1  C           1       1.311  -0.295  -0.219
HETATM    2  C           2       1.117  -1.685  -0.134
HETATM    3  C           3      -0.209  -2.212  -0.084
HETATM    4  C           4      -1.311  -1.309  -0.188
HETATM    5  C           5      -1.073   0.075  -0.267
HETATM    6  C           6       0.224   0.570  -0.230
HETATM    7  N           7       2.574   0.281  -0.180
HETATM    8  N           8       2.317  -2.449  -0.107
HETATM    9  C           9       3.610  -1.868  -0.028
HETATM   10  C          10       4.551  -2.878  -0.201
HETATM   11  C          11       3.823  -4.107  -0.369
HETATM   12  C          12       2.817   1.656  -0.107
HETATM   13  C          13       4.144   1.806   0.283
HETATM   14  C          14       4.714   0.492   0.435
HETATM   15  C          15       3.721  -0.437   0.115
HETATM   16  N          16      -2.104   1.005  -0.271
HETATM   17  N          17      -2.685  -1.675  -0.223
HETATM   18  C          18      -1.923   2.389  -0.196
HETATM   19  C          19      -3.157   2.933   0.151
HETATM   20  C          20      -4.101   1.851   0.275
HETATM   21  C          21      -3.423   0.666  -0.020
HETATM   22  C          22      -3.745  -0.732  -0.175
HETATM   23  C          23      -4.939  -1.410  -0.396
HETATM   24  C          24      -4.609  -2.800  -0.565
HETATM   25  C          25      -3.242  -2.914  -0.460
HETATM   26  N          26       0.435   1.936  -0.249
HETATM   27  C          27       6.005  -2.712  -0.469
HETATM   28  C          28       4.322  -5.467  -0.656
HETATM   29  C          29       1.690   2.531  -0.344
HETATM   30  C          30       4.808   3.064   0.712
HETATM   31  C          31       6.022   0.235   1.083
HETATM   32  C          32      -0.578   2.882  -0.385
HETATM   33  C          33      -3.429   4.334   0.561
HETATM   34  C          34      -5.445   2.002   0.880
HETATM   35  C          35      -6.266  -0.813  -0.705
HETATM   36  C          36      -5.484  -3.946  -0.885
HETATM   37  C          37       2.482  -3.803  -0.310
HETATM   38  C          38       1.473   3.881  -0.618
HETATM   39  C          39       0.047   4.101  -0.643
HETATM   40  C          40       2.490   4.867  -1.058
HETATM   41  C          41      -0.607   5.350  -1.106
HETATM   42  C          42      -5.069  -4.894  -1.839
HETATM   43  C          43      -5.845  -6.010  -2.144
HETATM   44  C          44      -7.065  -6.183  -1.494
HETATM   45  C          45      -7.510  -5.265  -0.546
HETATM   46  C          46      -6.716  -4.159  -0.245
HETATM   47  C          47      -7.341  -0.845   0.194
HETATM   48  C          48      -8.598  -0.359  -0.163
HETATM   49  C          49      -8.781   0.171  -1.438
HETATM   50  C          50      -7.732   0.229  -2.354
HETATM   51  C          51      -6.483  -0.265  -1.979
HETATM   52  C          52      -5.690   1.453   2.150
HETATM   53  C          53      -6.900   1.661   2.809
HETATM   54  C          54      -7.881   2.432   2.188
HETATM   55  C          55      -7.674   2.986   0.927
HETATM   56  C          56      -6.457   2.767   0.283
HETATM   57  C          57      -2.991   4.779   1.818
HETATM   58  C          58      -3.290   6.062   2.277
HETATM   59  C          59      -4.039   6.909   1.463
HETATM   60  C          60      -4.482   6.502   0.207
HETATM   61  C          61      -4.174   5.215  -0.234
HETATM   62  C          62      -0.561   6.542  -0.370
HETATM   63  C          63      -1.114   7.721  -0.868
HETATM   64  C          64      -1.720   7.707  -2.122
HETATM   65  C          65      -1.791   6.538  -2.878
HETATM   66  C          66      -1.234   5.369  -2.363
HETATM   67  C          67       2.772   6.034  -0.335
HETATM   68  C          68       3.674   6.983  -0.816
HETATM   69  C          69       4.302   6.760  -2.039
HETATM   70  C          70       4.052   5.607  -2.781
HETATM   71  C          71       3.148   4.670  -2.284
HETATM   72  C          72       5.822   3.670  -0.042
HETATM   73  C          73       6.482   4.809   0.419
HETATM   74  C          74       6.121   5.345   1.653
HETATM   75  C          75       5.113   4.772   2.425
HETATM   76  C          76       4.464   3.634   1.947
HETATM   77  C          77       6.050  -0.340   2.365
HETATM   78  C          78       7.246  -0.500   3.062
HETATM   79  C          79       8.433  -0.076   2.468
HETATM   80  C          80       8.442   0.493   1.197
HETATM   81  C          81       7.236   0.646   0.515
HETATM   82  C          82       6.414  -2.268  -1.736
HETATM   83  C          83       7.765  -2.178  -2.072
HETATM   84  C          84       8.719  -2.540  -1.124
HETATM   85  C          85       8.348  -2.976   0.145
HETATM   86  C          86       6.993  -3.056   0.463
HETATM   87  C          87       3.669  -6.259  -1.619
HETATM   88  C          88       4.083  -7.560  -1.895
HETATM   89  C          89       5.177  -8.082  -1.208
HETATM   90  C          90       5.849  -7.328  -0.249
HETATM   91  C          91       5.416  -6.031   0.023
HETATM   92  H          92      -4.129  -4.748  -2.362
HETATM   93  H          93      -5.510  -6.728  -2.884
HETATM   94 Cl          94      -8.062  -7.586  -1.880
HETATM   95  H          95      -8.459  -5.413  -0.043
HETATM   96  H          96      -7.059  -3.462   0.510
HETATM   97  H          97      -7.193  -1.239   1.193
HETATM   98  H          98      -9.422  -0.388   0.541
HETATM   99 Cl          99     -10.369   0.784  -1.902
HETATM  100  H         100      -7.890   0.644  -3.343
HETATM  101  H         101      -5.666  -0.237  -2.693
HETATM  102  H         102      -4.915   0.870   2.636
HETATM  103  H         103      -7.074   1.241   3.794
HETATM  104 Cl         104      -9.415   2.710   3.015
HETATM  105  H         105      -8.450   3.576   0.454
HETATM  106  H         106      -6.298   3.192  -0.702
HETATM  107  H         107      -2.420   4.108   2.453
HETATM  108  H         108      -2.954   6.394   3.253
HETATM  109 Cl         109      -4.429   8.532   2.033
HETATM  110  H         110      -5.057   7.177  -0.417
HETATM  111  H         111      -4.511   4.898  -1.215
HETATM  112  H         112      -0.102   6.549   0.612
HETATM  113  H         113      -1.076   8.636  -0.289
HETATM  114 Cl         114      -2.415   9.195  -2.765
HETATM  115  H         115      -2.264   6.544  -3.853
HETATM  116  H         116      -1.270   4.459  -2.954
HETATM  117  H         117       2.294   6.201   0.624
HETATM  118  H         118       3.887   7.880  -0.247
HETATM  119 Cl         119       5.439   7.957  -2.660
HETATM  120  H         120       4.546   5.449  -3.732
HETATM  121  H         121       2.935   3.778  -2.864
HETATM  122  H         122       6.095   3.256  -1.007
HETATM  123  H         123       7.263   5.273  -0.172
HETATM  124 Cl         124       6.954   6.782   2.249
HETATM  125  H         125       4.846   5.201   3.385
HETATM  126  H         126       3.687   3.174   2.549
HETATM  127  H         127       5.119  -0.652   2.829
HETATM  128  H         128       7.254  -0.937   4.054
HETATM  129 Cl         129       9.953  -0.265   3.344
HETATM  130  H         130       9.375   0.811   0.746
HETATM  131  H         131       7.243   1.081  -0.478
HETATM  132  H         132       5.665  -2.003  -2.475
HETATM  133  H         133       8.069  -1.841  -3.057
HETATM  134 Cl         134      10.431  -2.438  -1.539
HETATM  135  H         135       9.104  -3.244   0.875
HETATM  136  H         136       6.704  -3.377   1.459
HETATM  137  H         137       2.830  -5.846  -2.169
HETATM  138  H         138       3.570  -8.155  -2.642
HETATM  139 Cl         139       5.717  -9.725  -1.556
HETATM  140  H         140       6.693  -7.749   0.285
HETATM  141  H         141       5.929  -5.461   0.787
HETATM  142  C         142      -0.444  -3.659   0.162
HETATM  143  C         143      -0.578  -4.727  -0.803
HETATM  144  C         144      -0.801  -5.924  -0.067
HETATM  145  N         145      -0.797  -5.597   1.281
HETATM  146  C         146      -0.588  -4.241   1.400
HETATM  147  C         147      -0.530  -4.780  -2.209
HETATM  148  C         148      -0.704  -6.006  -2.840
HETATM  149  C         149      -0.926  -7.182  -2.093
HETATM  150  C         150      -0.979  -7.160  -0.705
HETATM  151  H         151      -0.670  -6.062  -3.924
HETATM  152  H         152      -1.061  -8.126  -2.613
HETATM  153  H         153      -1.156  -8.071  -0.143
HETATM  154  C         154      -1.021  -6.504   2.404
HETATM  155  H         155      -0.236  -6.335   3.147
HETATM  156  H         156      -0.877  -7.522   2.030
HETATM  157  C         157      -2.388  -6.363   3.055
HETATM  158  C         158      -2.497  -6.385   4.450
HETATM  159  C         159      -3.747  -6.299   5.067
HETATM  160  C         160      -4.901  -6.180   4.293
HETATM  161  C         161      -4.800  -6.151   2.899
HETATM  162  C         162      -3.552  -6.245   2.284
HETATM  163  H         163      -1.599  -6.470   5.058
HETATM  164  H         164      -3.815  -6.316   6.151
HETATM  165  H         165      -5.874  -6.107   4.771
HETATM  166  H         166      -5.692  -6.053   2.288
HETATM  167  H         167      -3.485  -6.220   1.201
HETATM  168  H         168      -2.642  -3.796  -0.544
HETATM  169  H         169       1.648  -4.467  -0.404
HETATM  170  H         170      -0.558  -3.779   2.377
HETATM  171  H         171      -0.360  -3.876  -2.786
CONECT    1    2    6    7
CONECT    2    1    3    8
CONECT    3    2    4  142
CONECT    4    3    5   17
CONECT    5    4    6   16
CONECT    6    1    5   26
CONECT    7    1   12   15
CONECT    8    2    9   37
CONECT    9    8   10   15
CONECT   10    9   11   27
CONECT   11   10   28   37
CONECT   12    7   13   29
CONECT   13   12   14   30
CONECT   14   13   15   31
CONECT   15    7    9   14
CONECT   16    5   18   21
CONECT   17    4   22   25
CONECT   18   16   19   32
CONECT   19   18   20   33
CONECT   20   19   21   34
CONECT   21   16   20   22
CONECT   22   17   21   23
CONECT   23   22   24   35
CONECT   24   23   25   36
CONECT   25   17   24  168
CONECT   26    6   29   32
CONECT   27   10   82   86
CONECT   28   11   87   91
CONECT   29   12   26   38
CONECT   30   13   72   76
CONECT   31   14   77   81
CONECT   32   18   26   39
CONECT   33   19   57   61
CONECT   34   20   52   56
CONECT   35   23   47   51
CONECT   36   24   42   46
CONECT   37    8   11  169
CONECT   38   29   39   40
CONECT   39   32   38   41
CONECT   40   38   67   71
CONECT   41   39   62   66
CONECT   42   36   43   92
CONECT   43   42   44   93
CONECT   44   43   45   94
CONECT   45   44   46   95
CONECT   46   36   45   96
CONECT   47   35   48   97
CONECT   48   47   49   98
CONECT   49   48   50   99
CONECT   50   49   51  100
CONECT   51   35   50  101
CONECT   52   34   53  102
CONECT   53   52   54  103
CONECT   54   53   55  104
CONECT   55   54   56  105
CONECT   56   34   55  106
CONECT   57   33   58  107
CONECT   58   57   59  108
CONECT   59   58   60  109
CONECT   60   59   61  110
CONECT   61   33   60  111
CONECT   62   41   63  112
CONECT   63   62   64  113
CONECT   64   63   65  114
CONECT   65   64   66  115
CONECT   66   41   65  116
CONECT   67   40   68  117
CONECT   68   67   69  118
CONECT   69   68   70  119
CONECT   70   69   71  120
CONECT   71   40   70  121
CONECT   72   30   73  122
CONECT   73   72   74  123
CONECT   74   73   75  124
CONECT   75   74   76  125
CONECT   76   30   75  126
CONECT   77   31   78  127
CONECT   78   77   79  128
CONECT   79   78   80  129
CONECT   80   79   81  130
CONECT   81   31   80  131
CONECT   82   27   83  132
CONECT   83   82   84  133
CONECT   84   83   85  134
CONECT   85   84   86  135
CONECT   86   27   85  136
CONECT   87   28   88  137
CONECT   88   87   89  138
CONECT   89   88   90  139
CONECT   90   89   91  140
CONECT   91   28   90  141
CONECT   92   42
CONECT   93   43
CONECT   94   44
CONECT   95   45
CONECT   96   46
CONECT   97   47
CONECT   98   48
CONECT   99   49
CONECT  100   50
CONECT  101   51
CONECT  102   52
CONECT  103   53
CONECT  104   54
CONECT  105   55
CONECT  106   56
CONECT  107   57
CONECT  108   58
CONECT  109   59
CONECT  110   60
CONECT  111   61
CONECT  112   62
CONECT  113   63
CONECT  114   64
CONECT  115   65
CONECT  116   66
CONECT  117   67
CONECT  118   68
CONECT  119   69
CONECT  120   70
CONECT  121   71
CONECT  122   72
CONECT  123   73
CONECT  124   74
CONECT  125   75
CONECT  126   76
CONECT  127   77
CONECT  128   78
CONECT  129   79
CONECT  130   80
CONECT  131   81
CONECT  132   82
CONECT  133   83
CONECT  134   84
CONECT  135   85
CONECT  136   86
CONECT  137   87
CONECT  138   88
CONECT  139   89
CONECT  140   90
CONECT  141   91
CONECT  142    3  143  146
CONECT  143  142  144  147
CONECT  144  143  145  150
CONECT  145  144  146  154
CONECT  146  142  145  170
CONECT  147  143  148  171
CONECT  148  147  149  151
CONECT  149  148  150  152
CONECT  150  144  149  153
CONECT  151  148
CONECT  152  149
CONECT  153  150
CONECT  154  145  155  156  157
CONECT  155  154
CONECT  156  154
CONECT  157  154  158  162
CONECT  158  157  159  163
CONECT  159  158  160  164
CONECT  160  159  161  165
CONECT  161  160  162  166
CONECT  162  157  161  167
CONECT  163  158
CONECT  164  159
CONECT  165  160
CONECT  166  161
CONECT  167  162
CONECT  168   25
CONECT  169   37
CONECT  170  146
CONECT  171  147
END
