# Supplementary material for: Synthesis of a peripherally conjugated 5-6-7 nanographene
Source: Chem Sci. 2015 Sep 29;7(1):286–94. doi: 10.1039/c5sc03280f (PMC5952525; doi:10.1039/c5sc03280f)
Supplement: Supplementary file 1 [file SC-007-C5SC03280F-s001.zip › 9b_1+_out.pdb]

COMPND    9b_1+
AUTHOR    Marcin Stepien
HETATM    1  C           1       1.301  -0.316  -0.169
HETATM    2  C           2       1.106  -1.706  -0.091
HETATM    3  C           3      -0.221  -2.232  -0.047
HETATM    4  C           4      -1.320  -1.325  -0.145
HETATM    5  C           5      -1.076   0.057  -0.221
HETATM    6  C           6       0.219   0.548  -0.190
HETATM    7  N           7       2.557   0.263  -0.123
HETATM    8  N           8       2.307  -2.461  -0.075
HETATM    9  C           9       3.605  -1.868  -0.031
HETATM   10  C          10       4.550  -2.883  -0.204
HETATM   11  C          11       3.828  -4.112  -0.322
HETATM   12  C          12       2.801   1.646  -0.063
HETATM   13  C          13       4.162   1.792   0.276
HETATM   14  C          14       4.727   0.495   0.394
HETATM   15  C          15       3.710  -0.449   0.099
HETATM   16  N          16      -2.097   0.992  -0.223
HETATM   17  N          17      -2.694  -1.675  -0.182
HETATM   18  C          18      -1.904   2.382  -0.162
HETATM   19  C          19      -3.166   2.943   0.131
HETATM   20  C          20      -4.107   1.885   0.216
HETATM   21  C          21      -3.420   0.671  -0.047
HETATM   22  C          22      -3.750  -0.713  -0.176
HETATM   23  C          23      -4.955  -1.393  -0.380
HETATM   24  C          24      -4.638  -2.783  -0.481
HETATM   25  C          25      -3.267  -2.909  -0.358
HETATM   26  N          26       0.434   1.910  -0.220
HETATM   27  C          27       5.993  -2.712  -0.520
HETATM   28  C          28       4.324  -5.476  -0.597
HETATM   29  C          29       1.688   2.506  -0.268
HETATM   30  C          30       4.840   3.044   0.696
HETATM   31  C          31       6.049   0.224   1.006
HETATM   32  C          32      -0.576   2.858  -0.322
HETATM   33  C          33      -3.421   4.342   0.555
HETATM   34  C          34      -5.472   2.039   0.775
HETATM   35  C          35      -6.271  -0.797  -0.731
HETATM   36  C          36      -5.519  -3.934  -0.771
HETATM   37  C          37       2.480  -3.812  -0.240
HETATM   38  C          38       1.465   3.888  -0.515
HETATM   39  C          39       0.066   4.105  -0.552
HETATM   40  C          40       2.486   4.879  -0.933
HETATM   41  C          41      -0.594   5.343  -1.027
HETATM   42  C          42      -5.116  -4.891  -1.720
HETATM   43  C          43      -5.898  -6.008  -2.001
HETATM   44  C          44      -7.107  -6.175  -1.327
HETATM   45  C          45      -7.535  -5.248  -0.379
HETATM   46  C          46      -6.738  -4.138  -0.104
HETATM   47  C          47      -7.371  -0.821   0.138
HETATM   48  C          48      -8.617  -0.343  -0.265
HETATM   49  C          49      -8.762   0.167  -1.554
HETATM   50  C          50      -7.687   0.214  -2.438
HETATM   51  C          51      -6.448  -0.269  -2.019
HETATM   52  C          52      -5.739   1.532   2.057
HETATM   53  C          53      -6.965   1.756   2.679
HETATM   54  C          54      -7.938   2.494   2.006
HETATM   55  C          55      -7.706   2.999   0.728
HETATM   56  C          56      -6.471   2.771   0.122
HETATM   57  C          57      -2.922   4.776   1.793
HETATM   58  C          58      -3.205   6.052   2.276
HETATM   59  C          59      -3.994   6.905   1.505
HETATM   60  C          60      -4.495   6.506   0.268
HETATM   61  C          61      -4.207   5.224  -0.199
HETATM   62  C          62      -0.505   6.558  -0.334
HETATM   63  C          63      -1.063   7.724  -0.857
HETATM   64  C          64      -1.710   7.673  -2.090
HETATM   65  C          65      -1.819   6.479  -2.801
HETATM   66  C          66      -1.263   5.321  -2.263
HETATM   67  C          67       2.796   6.007  -0.163
HETATM   68  C          68       3.692   6.968  -0.629
HETATM   69  C          69       4.278   6.799  -1.882
HETATM   70  C          70       3.994   5.683  -2.668
HETATM   71  C          71       3.102   4.728  -2.186
HETATM   72  C          72       5.835   3.651  -0.081
HETATM   73  C          73       6.517   4.776   0.379
HETATM   74  C          74       6.201   5.294   1.634
HETATM   75  C          75       5.213   4.714   2.428
HETATM   76  C          76       4.537   3.593   1.952
HETATM   77  C          77       6.098  -0.360   2.283
HETATM   78  C          78       7.308  -0.526   2.953
HETATM   79  C          79       8.485  -0.106   2.334
HETATM   80  C          80       8.469   0.467   1.064
HETATM   81  C          81       7.249   0.632   0.409
HETATM   82  C          82       6.350  -2.247  -1.795
HETATM   83  C          83       7.686  -2.153  -2.182
HETATM   84  C          84       8.678  -2.531  -1.279
HETATM   85  C          85       8.356  -2.988  -0.003
HETATM   86  C          86       7.015  -3.075   0.368
HETATM   87  C          87       3.669  -6.269  -1.558
HETATM   88  C          88       4.083  -7.571  -1.827
HETATM   89  C          89       5.171  -8.093  -1.131
HETATM   90  C          90       5.840  -7.337  -0.171
HETATM   91  C          91       5.411  -6.037   0.092
HETATM   92  H          92      -4.184  -4.753  -2.259
HETATM   93  H          93      -5.578  -6.735  -2.739
HETATM   94 Cl          94      -8.108  -7.579  -1.679
HETATM   95  H          95      -8.475  -5.393   0.143
HETATM   96  H          96      -7.066  -3.435   0.652
HETATM   97  H          97      -7.253  -1.199   1.147
HETATM   98  H          98      -9.461  -0.363   0.414
HETATM   99 Cl          99     -10.334   0.769  -2.072
HETATM  100  H         100      -7.816   0.612  -3.438
HETATM  101  H         101      -5.611  -0.252  -2.710
HETATM  102  H         102      -4.973   0.972   2.584
HETATM  103  H         103      -7.159   1.372   3.674
HETATM  104 Cl         104      -9.489   2.788   2.783
HETATM  105  H         105      -8.476   3.563   0.215
HETATM  106  H         106      -6.294   3.157  -0.875
HETATM  107  H         107      -2.321   4.102   2.395
HETATM  108  H         108      -2.826   6.376   3.238
HETATM  109 Cl         109      -4.360   8.518   2.106
HETATM  110  H         110      -5.100   7.184  -0.322
HETATM  111  H         111      -4.588   4.916  -1.167
HETATM  112  H         112      -0.012   6.596   0.630
HETATM  113  H         113      -0.996   8.658  -0.312
HETATM  114 Cl         114      -2.408   9.142  -2.761
HETATM  115  H         115      -2.322   6.456  -3.761
HETATM  116  H         116      -1.330   4.392  -2.820
HETATM  117  H         117       2.350   6.132   0.817
HETATM  118  H         118       3.931   7.837  -0.026
HETATM  119 Cl         119       5.400   8.013  -2.482
HETATM  120  H         120       4.456   5.567  -3.642
HETATM  121  H         121       2.865   3.866  -2.802
HETATM  122  H         122       6.075   3.250  -1.060
HETATM  123  H         123       7.283   5.244  -0.228
HETATM  124 Cl         124       7.063   6.708   2.227
HETATM  125  H         125       4.982   5.126   3.403
HETATM  126  H         126       3.778   3.127   2.572
HETATM  127  H         127       5.178  -0.669   2.768
HETATM  128  H         128       7.336  -0.966   3.943
HETATM  129 Cl         129      10.019  -0.307   3.173
HETATM  130  H         130       9.393   0.781   0.594
HETATM  131  H         131       7.238   1.071  -0.582
HETATM  132  H         132       5.573  -1.972  -2.502
HETATM  133  H         133       7.952  -1.801  -3.173
HETATM  134 Cl         134      10.369  -2.423  -1.757
HETATM  135  H         135       9.139  -3.268   0.692
HETATM  136  H         136       6.766  -3.411   1.369
HETATM  137  H         137       2.832  -5.857  -2.114
HETATM  138  H         138       3.572  -8.168  -2.574
HETATM  139 Cl         139       5.707  -9.736  -1.468
HETATM  140  H         140       6.679  -7.759   0.371
HETATM  141  H         141       5.920  -5.466   0.858
HETATM  142  C         142      -0.457  -3.681   0.170
HETATM  143  C         143      -0.598  -4.723  -0.822
HETATM  144  C         144      -0.828  -5.935  -0.111
HETATM  145  N         145      -0.819  -5.639   1.244
HETATM  146  C         146      -0.601  -4.290   1.397
HETATM  147  C         147      -0.554  -4.743  -2.229
HETATM  148  C         148      -0.739  -5.952  -2.887
HETATM  149  C         149      -0.968  -7.144  -2.166
HETATM  150  C         150      -1.016  -7.154  -0.778
HETATM  151  H         151      -0.708  -5.984  -3.971
HETATM  152  H         152      -1.110  -8.073  -2.707
HETATM  153  H         153      -1.196  -8.078  -0.238
HETATM  154  C         154      -1.053  -6.571   2.350
HETATM  155  H         155      -0.236  -6.468   3.070
HETATM  156  H         156      -0.980  -7.581   1.938
HETATM  157  C         157      -2.388  -6.370   3.046
HETATM  158  C         158      -2.441  -6.295   4.442
HETATM  159  C         159      -3.665  -6.145   5.100
HETATM  160  C         160      -4.847  -6.061   4.364
HETATM  161  C         161      -4.801  -6.129   2.968
HETATM  162  C         162      -3.580  -6.285   2.314
HETATM  163  H         163      -1.522  -6.356   5.019
HETATM  164  H         164      -3.691  -6.090   6.184
HETATM  165  H         165      -5.799  -5.942   4.873
HETATM  166  H         166      -5.716  -6.061   2.388
HETATM  167  H         167      -3.555  -6.339   1.229
HETATM  168  H         168      -2.680  -3.804  -0.406
HETATM  169  H         169       1.649  -4.485  -0.306
HETATM  170  H         170      -0.569  -3.852   2.384
HETATM  171  H         171      -0.379  -3.828  -2.787
CONECT    1    2    6    7
CONECT    2    1    3    8
CONECT    3    2    4  142
CONECT    4    3    5   17
CONECT    5    4    6   16
CONECT    6    1    5   26
CONECT    7    1   12   15
CONECT    8    2    9   37
CONECT    9    8   10   15
CONECT   10    9   11   27
CONECT   11   10   28   37
CONECT   12    7   13   29
CONECT   13   12   14   30
CONECT   14   13   15   31
CONECT   15    7    9   14
CONECT   16    5   18   21
CONECT   17    4   22   25
CONECT   18   16   19   32
CONECT   19   18   20   33
CONECT   20   19   21   34
CONECT   21   16   20   22
CONECT   22   17   21   23
CONECT   23   22   24   35
CONECT   24   23   25   36
CONECT   25   17   24  168
CONECT   26    6   29   32
CONECT   27   10   82   86
CONECT   28   11   87   91
CONECT   29   12   26   38
CONECT   30   13   72   76
CONECT   31   14   77   81
CONECT   32   18   26   39
CONECT   33   19   57   61
CONECT   34   20   52   56
CONECT   35   23   47   51
CONECT   36   24   42   46
CONECT   37    8   11  169
CONECT   38   29   39   40
CONECT   39   32   38   41
CONECT   40   38   67   71
CONECT   41   39   62   66
CONECT   42   36   43   92
CONECT   43   42   44   93
CONECT   44   43   45   94
CONECT   45   44   46   95
CONECT   46   36   45   96
CONECT   47   35   48   97
CONECT   48   47   49   98
CONECT   49   48   50   99
CONECT   50   49   51  100
CONECT   51   35   50  101
CONECT   52   34   53  102
CONECT   53   52   54  103
CONECT   54   53   55  104
CONECT   55   54   56  105
CONECT   56   34   55  106
CONECT   57   33   58  107
CONECT   58   57   59  108
CONECT   59   58   60  109
CONECT   60   59   61  110
CONECT   61   33   60  111
CONECT   62   41   63  112
CONECT   63   62   64  113
CONECT   64   63   65  114
CONECT   65   64   66  115
CONECT   66   41   65  116
CONECT   67   40   68  117
CONECT   68   67   69  118
CONECT   69   68   70  119
CONECT   70   69   71  120
CONECT   71   40   70  121
CONECT   72   30   73  122
CONECT   73   72   74  123
CONECT   74   73   75  124
CONECT   75   74   76  125
CONECT   76   30   75  126
CONECT   77   31   78  127
CONECT   78   77   79  128
CONECT   79   78   80  129
CONECT   80   79   81  130
CONECT   81   31   80  131
CONECT   82   27   83  132
CONECT   83   82   84  133
CONECT   84   83   85  134
CONECT   85   84   86  135
CONECT   86   27   85  136
CONECT   87   28   88  137
CONECT   88   87   89  138
CONECT   89   88   90  139
CONECT   90   89   91  140
CONECT   91   28   90  141
CONECT   92   42
CONECT   93   43
CONECT   94   44
CONECT   95   45
CONECT   96   46
CONECT   97   47
CONECT   98   48
CONECT   99   49
CONECT  100   50
CONECT  101   51
CONECT  102   52
CONECT  103   53
CONECT  104   54
CONECT  105   55
CONECT  106   56
CONECT  107   57
CONECT  108   58
CONECT  109   59
CONECT  110   60
CONECT  111   61
CONECT  112   62
CONECT  113   63
CONECT  114   64
CONECT  115   65
CONECT  116   66
CONECT  117   67
CONECT  118   68
CONECT  119   69
CONECT  120   70
CONECT  121   71
CONECT  122   72
CONECT  123   73
CONECT  124   74
CONECT  125   75
CONECT  126   76
CONECT  127   77
CONECT  128   78
CONECT  129   79
CONECT  130   80
CONECT  131   81
CONECT  132   82
CONECT  133   83
CONECT  134   84
CONECT  135   85
CONECT  136   86
CONECT  137   87
CONECT  138   88
CONECT  139   89
CONECT  140   90
CONECT  141   91
CONECT  142    3  143  146
CONECT  143  142  144  147
CONECT  144  143  145  150
CONECT  145  144  146  154
CONECT  146  142  145  170
CONECT  147  143  148  171
CONECT  148  147  149  151
CONECT  149  148  150  152
CONECT  150  144  149  153
CONECT  151  148
CONECT  152  149
CONECT  153  150
CONECT  154  145  155  156  157
CONECT  155  154
CONECT  156  154
CONECT  157  154  158  162
CONECT  158  157  159  163
CONECT  159  158  160  164
CONECT  160  159  161  165
CONECT  161  160  162  166
CONECT  162  157  161  167
CONECT  163  158
CONECT  164  159
CONECT  165  160
CONECT  166  161
CONECT  167  162
CONECT  168   25
CONECT  169   37
CONECT  170  146
CONECT  171  147
END
